# Supplementary material for: Self-organized hetero-nanodomains actuating super Li+ conduction in glass ceramics
Source: Nat Commun. 2023 Feb 7;14:669. doi: 10.1038/s41467-023-35982-7 (PMC9905078; doi:10.1038/s41467-023-35982-7)
Supplement: Supplementary file 3 — Source Data [file 41467_2023_35982_MOESM3_ESM.xlsx]

## Sheet: Figure 2a
LPS7525			LPS7426			LPS7327			LPS7228			LPS7129			LPS7030
shift (ppm)	Intensity (a.u.)		shift (ppm)	Intensity (a.u.)		shift (ppm)	Intensity (a.u.)		shift (ppm)	Intensity (a.u.)		shift (ppm)	Intensity (a.u.)		shift (ppm)	Intensity (a.u.)
-651.962	-3221.21		-651.962	-2602.54		-651.962	2583.91		-651.962	-6019.66		-651.962	13454.5		-630.7	-1443.99
-651.784	-2026.89		-651.94	-2138.3		-651.784	1985.06		-651.784	3017.6		-651.784	2419.89		-630.523	-1512.22
-651.607	-2702.71		-651.918	-1533.52		-651.607	-2114.71		-651.607	-3246.61		-651.607	-5128.15		-630.345	-1057.02
-651.43	-2973		-651.895	-808.048		-651.43	208.198		-651.43	-12199.7		-651.43	3243.84		-630.168	-189.138
-651.252	-4679.96		-651.873	12.3713		-651.252	4612.52		-651.252	2081.16		-651.252	5404.13		-629.99	878.438
-651.075	3487.65		-651.851	897.168		-651.075	778.397		-651.075	12129.5		-651.075	148.969		-629.813	1896.05
-650.897	-8483.91		-651.829	1812.3		-650.897	-4416.3		-650.897	-5810.85		-650.897	1381.85		-629.635	2652.13
-650.72	5049.02		-651.807	2721.78		-650.72	-2286.7		-650.72	-13647.3		-650.72	-3687.76		-629.458	3030.69
-650.542	2384.91		-651.784	3589.23		-650.542	885.405		-650.542	8512.13		-650.542	-15779.7		-629.28	3031.05
-650.365	-3707.5		-651.762	4379.59		-650.365	977.684		-650.365	17560.1		-650.365	-7186.53		-629.103	2744.88
-650.187	-652.485		-651.74	5060.58		-650.187	2368.76		-650.187	-1246.98		-650.187	14731.9		-628.926	2303.22
-650.01	-1454.67		-651.718	5604.21		-650.01	3786.49		-650.01	-7281.77		-650.01	16310.4		-628.748	1820.12
-649.833	-8652.68		-651.696	5987.98		-649.833	2567.63		-649.833	6909.14		-649.833	6242.84		-628.571	1359.42
-649.655	-5999.8		-651.674	6195.84		-649.655	2804.31		-649.655	9299.1		-649.655	8932.83		-628.393	937.868
-649.478	5605.64		-651.651	6218.85		-649.478	4348.94		-649.478	1397.11		-649.478	13045.1		-628.216	555.521
-649.3	-6629.29		-651.629	6055.51		-649.3	2085.88		-649.3	3452.63		-649.3	8957.82		-628.038	228.293
-649.123	7485.61		-651.607	5711.73		-649.123	-1236.18		-649.123	4360.09		-649.123	11212.6		-627.861	-2.84701
-648.945	9409.33		-651.585	5200.44		-648.945	-298.756		-648.945	-5721.84		-648.945	16948.4		-627.683	-93.4033
-648.768	5932.62		-651.563	4540.94		-648.768	2040.24		-648.768	-8083.39		-648.768	9059.23		-627.506	-30.6912
-648.59	-2649.08		-651.54	3757.85		-648.59	2053.53		-648.59	2360.48		-648.59	-4672.5		-627.328	146.665
-648.413	2581.23		-651.518	2879.93		-648.413	1469.17		-648.413	6698.07		-648.413	-5260.93		-627.151	364.659
-648.236	3090.88		-651.496	1938.71		-648.236	1899.02		-648.236	1366		-648.236	7421.34		-626.974	557.772
-648.058	-3593.83		-651.474	966.939		-648.058	2147.47		-648.058	-1659.83		-648.058	21126.2		-626.796	709.669
-647.881	-328.959		-651.452	-2.88626		-647.881	295.411		-647.881	-458.045		-647.881	24639.8		-626.619	859.015
-647.703	-1358.65		-651.43	-940.003		-647.703	-2987.62		-647.703	1302.26		-647.703	14840.8		-626.441	1063.41
-647.526	3717.45		-651.407	-1816.73		-647.526	-2673.62		-647.526	1592.99		-647.526	1490.26		-626.264	1346.14
-647.348	6240.06		-651.385	-2609.62		-647.348	2270.34		-647.348	-3832.32		-647.348	-4917.76		-626.086	1664.59
-647.171	1229.69		-651.363	-3300.38		-647.171	4534.92		-647.171	-11436.2		-647.171	-4683.94		-625.909	1924.21
-646.993	5224.48		-651.341	-3876.5		-646.993	2670.14		-646.993	-10105.2		-646.993	-1792.38		-625.731	2029.72
-646.816	-4686.62		-651.319	-4331.55		-646.816	3287.34		-646.816	-2529.33		-646.816	-1019.66		-625.554	1939.28
-646.639	1145.13		-651.296	-4665.23		-646.639	3255.9		-646.639	207.572		-646.639	-7155.77		-625.377	1686.57
-646.461	-6610.14		-651.274	-4883.01		-646.461	-3383.16		-646.461	2552.06		-646.461	-13753.9		-625.199	1358.51
-646.284	3756.09		-651.252	-4995.51		-646.284	-6369.11		-646.284	12111.6		-646.284	-10851.3		-625.022	1045.58
-646.106	-1217.91		-651.23	-5017.71		-646.106	1025.06		-646.106	17303.1		-646.106	-5549.96		-624.844	797.759
-645.929	-3680.68		-651.208	-4967.83		-645.929	4514.78		-645.929	6033.48		-645.929	-9535.66		-624.667	613.368
-645.751	8092.8		-651.186	-4866.14		-645.751	-1224.05		-645.751	-9843.36		-645.751	-16785.1		-624.489	464.83
-645.574	4597.87		-651.163	-4733.7		-645.574	-1894.74		-645.574	-10952.4		-645.574	-15399.9		-624.312	340.784
-645.396	4988.43		-651.141	-4591.09		-645.396	2124.36		-645.396	510.836		-645.396	-5729.35		-624.134	272.633
-645.219	1417.93		-651.119	-4457.19		-645.219	-2498.34		-645.219	5900.83		-645.219	3369.35		-623.957	324.18
-645.042	1637.72		-651.097	-4348.1		-645.042	-8534.1		-645.042	1384.62		-645.042	6290.56		-623.78	548.812
-644.864	-520.885		-651.075	-4276.27		-644.864	-3133.92		-644.864	2502.85		-644.864	8318.18		-623.602	942.726
-644.687	3236.82		-651.053	-4249.82		-644.687	3701.22		-644.687	10630.2		-644.687	14333.6		-623.425	1427.6
-644.509	-809.628		-651.03	-4272.23		-644.509	1960.73		-644.509	8105.09		-644.509	11666.9		-623.247	1877.94
-644.332	2587.81		-651.008	-4342.14		-644.332	57.4502		-644.332	-1696.44		-644.332	-5436.46		-623.07	2179.3
-644.154	509.898		-650.986	-4453.64		-644.154	1237.39		-644.154	2119.51		-644.154	-10802.3		-622.892	2283.69
-643.977	4744.05		-650.964	-4596.68		-643.977	-953.704		-643.977	10528.4		-643.977	6884.87		-622.715	2230.62
-643.799	-3519.2		-650.942	-4757.81		-643.799	-3022.12		-643.799	3704.32		-643.799	14554.6		-622.537	2123.61
-643.622	1231.54		-650.919	-4921.05		-643.622	37.6328		-643.622	362.764		-643.622	75.3014		-622.36	2077.78
-643.445	622.602		-650.897	-5069.02		-643.445	1161.3		-643.445	16083.2		-643.445	-3398.38		-622.183	2168.03
-643.267	-1939.08		-650.875	-5184.01		-643.267	-3222.06		-643.267	18815.3		-643.267	11055.1		-622.005	2402.6
-643.09	2289.51		-650.853	-5249.24		-643.09	-6385.09		-643.09	-4701.48		-643.09	15486		-621.828	2728.32
-642.912	5555.97		-650.831	-5249.89		-642.912	-6049.24		-642.912	-13767.9		-642.912	8746.28		-621.65	3055.92
-642.735	-5421.65		-650.809	-5174.17		-642.735	-4239.97		-642.735	3522.65		-642.735	5419.07		-621.473	3287.57
-642.557	4359.63		-650.786	-5014.19		-642.557	231.875		-642.557	9202.81		-642.557	867.289		-621.295	3336.64
-642.38	-5239.29		-650.764	-4766.52		-642.38	4567.7		-642.38	-1915.14		-642.38	-402.679		-621.118	3141.45
-642.202	1745.56		-650.742	-4432.64		-642.202	3070.97		-642.202	-1427.17		-642.202	13804.6		-620.94	2679.49
-642.025	-7254.36		-650.72	-4018.99		-642.025	-431.481		-642.025	6335.02		-642.025	25294.2		-620.763	1982.13
-641.848	797.109		-650.698	-3536.84		-641.848	595.832		-641.848	7015.71		-641.848	17882.3		-620.586	1140.4
-641.67	-969.839		-650.675	-3001.82		-641.67	2543.79		-641.67	14258.1		-641.67	10829.5		-620.408	291.319
-641.493	3887.01		-650.653	-2433.19		-641.493	1464.37		-641.493	24173.2		-641.493	12787.4		-620.231	-416.11
-641.315	3410.48		-650.631	-1852.98		-641.315	1740.42		-641.315	9760.62		-641.315	9923.06		-620.053	-862.081
-641.138	-8531.68		-650.609	-1284.84		-641.138	3907.4		-641.138	-14458.5		-641.138	6125.16		-619.876	-986.235
-640.96	-227.153		-650.587	-752.936		-640.96	1394.42		-640.96	-11229.5		-640.96	4807.58		-619.698	-795.194
-640.783	-2364.14		-650.565	-280.627		-640.783	-4749.82		-640.783	6875.16		-640.783	-8260.67		-619.521	-348.522
-640.605	3768.61		-650.542	110.688		-640.605	-5745.59		-640.605	6939.71		-640.605	-20364.9		-619.343	266.266
-640.428	-398.516		-650.52	402.714		-640.428	-1146.94		-640.428	-1189.04		-640.428	-8015.5		-619.166	957.938
-640.251	2752.63		-650.498	581.238		-640.251	1372.41		-640.251	2279.14		-640.251	4585.16		-618.989	1648.5
-640.073	3459.32		-650.476	636.9		-640.073	429.38		-640.073	4558.04		-640.073	-7805.82		-618.811	2282.12
-639.896	2011.03		-650.454	565.732		-639.896	362.159		-639.896	-4399.57		-639.896	-17315		-618.634	2827.31
-639.718	9289.81		-650.431	369.42		-639.718	654.898		-639.718	-7807.83		-639.718	-4518.4		-618.456	3272.01
-639.541	-1165.43		-650.409	55.2786		-639.541	-717.904		-639.541	1427.61		-639.541	9719.34		-618.279	3610.65
-639.363	9314.26		-650.387	-364.054		-639.363	-251.021		-639.363	5453.43		-639.363	17561.9		-618.101	3826.39
-639.186	2135.63		-650.365	-871.198		-639.186	3173.3		-639.186	-3674.4		-639.186	21070.7		-617.924	3878.66
-639.008	-3288.98		-650.343	-1444.85		-639.008	3243.88		-639.008	-8440.45		-639.008	8469.87		-617.746	3707.87
-638.831	-2738.17		-650.321	-2060.8		-638.831	-1608.56		-638.831	2297		-638.831	-5021.74		-617.569	3261.64
-638.654	634.85		-650.298	-2693.09		-638.654	-3796.8		-638.654	11646.9		-638.654	6889.58		-617.392	2531.42
-638.476	-2114.7		-650.276	-3315.27		-638.476	-510.708		-638.476	3780.66		-638.476	15240.4		-617.214	1579.25
-638.299	-1651.53		-650.254	-3901.65		-638.299	2213.56		-638.299	-7052		-638.299	-8483.74		-617.037	537.864
-638.121	3105.12		-650.232	-4428.54		-638.121	1987.02		-638.121	-3166.84		-638.121	-21165.8		-616.859	-418.025
-637.944	-9664.6		-650.21	-4875.35		-637.944	2907.96		-637.944	4391		-637.944	3744.18		-616.682	-1117.03
-637.766	-2277.82		-650.187	-5225.55		-637.766	5515.75		-637.766	645.261		-637.766	17002.4		-616.504	-1435.24
-637.589	1103.49		-650.165	-5467.4		-637.589	4706.46		-637.589	-4824.57		-637.589	-2587.69		-616.327	-1325.17
-637.411	2448.51		-650.143	-5594.44		-637.411	-1181.39		-637.411	-1484.76		-637.411	-10953.8		-616.149	-823.214
-637.234	98.655		-650.121	-5605.71		-637.234	-5409.86		-637.234	2432.28		-637.234	3083.2		-615.972	-36.4978
-637.057	5995.43		-650.099	-5505.69		-637.057	-2101.62		-637.057	1181.45		-637.057	6639.57		-615.795	884.685
-636.879	-2714.58		-650.077	-5303.95		-636.879	2058.43		-636.879	603.224		-636.879	40.2484		-615.617	1780.1
-636.702	7019.76		-650.054	-5014.58		-636.702	-2510.01		-636.702	2278.02		-636.702	5585.98		-615.44	2510.27
-636.524	5441.73		-650.032	-4655.37		-636.524	-8954.72		-636.524	4209.22		-636.524	14524.1		-615.262	2979.5
-636.347	3470.78		-650.01	-4246.81		-636.347	-4737.91		-636.347	7801.69		-636.347	8653.88		-615.085	3148.88
-636.169	3215.15		-649.988	-3810.98		-636.169	3739.65		-636.169	8944.58		-636.169	-4501.17		-614.907	3038.72
-635.992	1948.2		-649.966	-3370.43		-635.992	3625.13		-635.992	949.894		-635.992	-6303.93		-614.73	2720.53
-635.814	2935.9		-649.943	-2946.94		-635.814	131.456		-635.814	-8846.69		-635.814	7618.57		-614.552	2299.56
-635.637	4685.07		-649.921	-2560.46		-635.637	1706.79		-635.637	-7295.46		-635.637	20494.2		-614.375	1890.6
-635.46	-8674.12		-649.899	-2228.08		-635.46	2307.5		-635.46	2175.57		-635.46	13049.4		-614.198	1590.66
-635.282	-349.48		-649.877	-1963.26		-635.282	-756.107		-635.282	5148.2		-635.282	-5738.45		-614.02	1454.66
-635.105	607.77		-649.855	-1775.18		-635.105	-42.6565		-635.105	-310.098		-635.105	-9659.89		-613.843	1482.53
-634.927	-11324.2		-649.833	-1668.36		-634.927	2557.48		-634.927	-2371.9		-634.927	1169.29		-613.665	1625.4
-634.75	8895.48		-649.81	-1642.61		-634.75	554.559		-634.75	2971.77		-634.75	4257.51		-613.488	1811.95
-634.572	-2255.61		-649.788	-1693.09		-634.572	-248.702		-634.572	4285.94		-634.572	-3953.9		-613.31	1983.76
-634.395	1561.71		-649.766	-1810.76		-634.395	3727.41		-634.395	-4251.05		-634.395	-7334.46		-613.133	2121.25
-634.217	-3649.33		-649.744	-1982.96		-634.217	3814.81		-634.217	-10145.2		-634.217	170.217		-612.955	2245.22
-634.04	5238.09		-649.722	-2194.25		-634.04	-408.847		-634.04	-4262.29		-634.04	9303.12		-612.778	2394.08
-633.863	2109.15		-649.699	-2427.28		-633.863	66.5692		-633.863	3312.57		-633.863	11084.1		-612.601	2591.55
-633.685	-1798.66		-649.677	-2663.89		-633.685	3034.82		-633.685	2820.05		-633.685	6995.17		-612.423	2823.62
-633.508	2389.44		-649.655	-2886.09		-633.508	1897.06		-633.508	-1034.97		-633.508	4355.69		-612.246	3035
-633.33	-3374.93		-649.633	-3077.14		-633.33	235.214		-633.33	-2695.35		-633.33	2800.27		-612.068	3141.91
-633.153	-370.218		-649.611	-3222.5		-633.153	328.399		-633.153	-3215.89		-633.153	-3356.82		-611.891	3051.72
-632.975	-3114.18		-649.589	-3310.56		-632.975	-740.481		-632.975	-4540.3		-632.975	-9621		-611.713	2681.69
-632.798	-2185.04		-649.566	-3333.37		-632.798	10.6622		-632.798	-7659.68		-632.798	-8911.57		-611.536	1975.76
-632.62	-6851.48		-649.544	-3286.98		-632.62	3091.41		-632.62	-7888.08		-632.62	-6764.08		-611.358	920.543
-632.443	-8595.31		-649.522	-3171.66		-632.443	1143.02		-632.443	1963.14		-632.443	-6243.58		-611.181	-441.679
-632.266	2247.77		-649.5	-2991.86		-632.266	-2509.56		-632.266	11373.8		-632.266	1727.47		-611.004	-2009.89
-632.088	11073.6		-649.478	-2755.88		-632.088	1288.88		-632.088	2770.76		-632.088	15403.3		-610.826	-3637.89
-631.911	-4945.18		-649.456	-2475.4		-631.911	3673.75		-631.911	-10399.6		-631.911	20183.2		-610.649	-5163.29
-631.733	8040.52		-649.433	-2164.78		-631.733	-3889.1		-631.733	-4029.11		-631.733	15479.9		-610.471	-6440.92
-631.556	-7257.21		-649.411	-1840.18		-631.556	-5534.67		-631.556	6462.37		-631.556	10466.7		-610.294	-7365.67
-631.378	6424.2		-649.389	-1518.66		-631.378	6374.45		-631.378	-2413.89		-631.378	3194.66		-610.116	-7876.43
-631.201	-2516.82		-649.367	-1217.15		-631.201	9862.22		-631.201	-10663.5		-631.201	-5432.57		-609.939	-7946.43
-631.023	4037.38		-649.345	-951.461		-631.023	-3132.58		-631.023	1488.76		-631.023	-1429.58		-609.761	-7575
-630.846	-2079.03		-649.322	-735.372		-630.846	-9003.57		-630.846	9937.41		-630.846	12541.3		-609.584	-6792.94
-630.668	3079.79		-649.3	-579.771		-630.668	486.086		-630.668	-64.2915		-630.668	10316.6		-609.407	-5679.13
-630.491	-2159.78		-649.278	-492.006		-630.491	5241.17		-630.491	-3639.52		-630.491	-12670.3		-609.229	-4372.19
-630.314	-916.528		-649.256	-475.398		-630.314	-607.525		-630.314	8275.07		-630.314	-24219.8		-609.052	-3059.97
-630.136	1936.33		-649.234	-528.977		-630.136	-2473.95		-630.136	13868.4		-630.136	-7826.1		-608.874	-1942.8
-629.959	5182.96		-649.212	-647.451		-629.959	1315.64		-629.959	8705.84		-629.959	8905.65		-608.697	-1182.6
-629.781	4828.85		-649.189	-821.402		-629.781	826.388		-629.781	6572.25		-629.781	5502.21		-608.519	-857.013
-629.604	-1756.07		-649.167	-1037.71		-629.604	-1954.6		-629.604	5369.55		-629.604	3048.42		-608.342	-933.306
-629.426	1987.67		-649.145	-1280.2		-629.426	239.772		-629.426	-2127.23		-629.426	13183.7		-608.164	-1269.12
-629.249	1142.25		-649.123	-1530.38		-629.249	5235.2		-629.249	-7385.4		-629.249	9619.62		-607.987	-1641.92
-629.072	-2711.1		-649.101	-1768.44		-629.072	8922.95		-629.072	-1543.96		-629.072	-10470.8		-607.81	-1806.33
-628.894	-1001.41		-649.078	-1974.18		-628.894	10999.8		-628.894	9468.28		-628.894	-9007.89		-607.632	-1570.46
-628.717	-7046.83		-649.056	-2128.12		-628.717	9580.99		-628.717	12655.9		-628.717	14112.6		-607.455	-868.941
-628.539	-7649.49		-649.034	-2212.45		-628.539	4845.31		-628.539	2387.39		-628.539	13634.9		-607.277	199.456
-628.362	579.607		-649.012	-2211.98		-628.362	2887.02		-628.362	-10126.3		-628.362	-8371.44		-607.1	1394.69
-628.184	5165.06		-648.99	-2115.02		-628.184	5475.67		-628.184	-9848.06		-628.184	-3556.44		-606.922	2417.33
-628.007	-1605.43		-648.968	-1913.93		-628.007	6411.84		-628.007	-1647.11		-628.007	26622.7		-606.745	3015.7
-627.829	1592.03		-648.945	-1605.7		-627.829	2724.07		-627.829	1448.07		-627.829	35907.6		-606.567	3068.09
-627.652	-3949.87		-648.923	-1192.11		-627.652	-2198.75		-627.652	3592.15		-627.652	16696.5		-606.39	2602.89
-627.474	8448		-648.901	-679.794		-627.474	-5080.01		-627.474	9800.97		-627.474	-3387.14		-606.213	1753.81
-627.297	1206.16		-648.879	-80.0458		-627.297	-3728.2		-627.297	9070.16		-627.297	-12895.3		-606.035	682.902
-627.12	14511.5		-648.857	591.631		-627.12	1286.67		-627.12	347.673		-627.12	-12082.5		-605.858	-483.028
-626.942	-5945.66		-648.834	1316.12		-626.942	3865.67		-626.942	-885.863		-626.942	-1028.28		-605.68	-1671.4
-626.765	3962.68		-648.812	2071.47		-626.765	1620.65		-626.765	5412.55		-626.765	8692.3		-605.503	-2839.06
-626.587	4415.78		-648.79	2833.81		-626.587	906.247		-626.587	5659.31		-626.587	8997.71		-605.325	-3931.94
-626.41	-3616.77		-648.768	3578.32		-626.41	2804.72		-626.41	335.138		-626.41	9331.59		-605.148	-4863.67
-626.232	-8852.04		-648.746	4280.28		-626.232	635.09		-626.232	-3794.29		-626.232	12036		-604.97	-5530.83
-626.055	-129.593		-648.724	4916.06		-626.055	-3076.63		-626.055	-6393.14		-626.055	7739.55		-604.793	-5854.6
-625.877	-2602.68		-648.701	5464.1		-625.877	-528.335		-625.877	-2533.74		-625.877	791.88		-604.616	-5820
-625.7	941.834		-648.679	5905.72		-625.7	3168.78		-625.7	8225.22		-625.7	61.9405		-604.438	-5484.94
-625.523	3454.66		-648.657	6225.9		-625.523	781.936		-625.523	9462.78		-625.523	-2767.02		-604.261	-4951.04
-625.345	4979.66		-648.635	6413.81		-625.345	-1292.64		-625.345	-2475.4		-625.345	-12905.9		-604.083	-4311.56
-625.168	2698.39		-648.613	6463.18		-625.168	1176.01		-625.168	-6996.83		-625.168	-15461.4		-603.906	-3605.86
-624.99	5394.34		-648.59	6372.47		-624.99	1490.81		-624.99	65.1047		-624.99	-1358.48		-603.728	-2806.22
-624.813	7276.21		-648.568	6144.87		-624.813	-173.257		-624.813	881.236		-624.813	14060.6		-603.551	-1846.16
-624.635	-12507.6		-648.546	5788.04		-624.635	1695.17		-624.635	-4033.53		-624.635	11503.2		-603.373	-677.988
-624.458	5728.75		-648.524	5313.76		-624.458	1645.37		-624.458	-1220.86		-624.458	-5881.33		-603.196	667.251
-624.28	-11880.8		-648.502	4737.39		-624.28	-4009.15		-624.28	3324.73		-624.28	-15542		-603.019	2047.62
-624.103	-4314.57		-648.48	4077.13		-624.103	-4992.52		-624.103	-156.789		-624.103	-8368.9		-602.841	3225.62
-623.926	6044.44		-648.457	3353.36		-623.926	1477.19		-623.926	-5377.9		-623.926	-3714.49		-602.664	3931.16
-623.748	7076.61		-648.435	2587.74		-623.748	3272.8		-623.748	-8580.99		-623.748	-12037.6		-602.486	3950.73
-623.571	-2020.12		-648.413	1802.42		-623.571	-2438.33		-623.571	-10721.5		-623.571	-11393.5		-602.309	3206.92
-623.393	-2.14887		-648.391	1019.2		-623.393	-5743.61		-623.393	-3978.49		-623.393	7024.49		-602.131	1793.06
-623.216	-572.35		-648.369	258.786		-623.216	-3330.09		-623.216	8614.01		-623.216	14281.3		-601.954	-54.7884
-623.038	-385.313		-648.346	-459.899		-623.038	348.428		-623.038	7039.1		-623.038	-954.911		-601.776	-2036.47
-622.861	943.976		-648.324	-1120.31		-622.861	1273.17		-622.861	-7188.22		-622.861	-9781.99		-601.599	-3879.62
-622.683	-5670.02		-648.302	-1708.74		-622.683	-2867.76		-622.683	-10670		-622.683	-2171.57		-601.422	-5401.53
-622.506	-3489.4		-648.28	-2214.63		-622.506	-6693.65		-622.506	-3551.75		-622.506	-2407.42		-601.244	-6518.03
-622.329	-4597.14		-648.258	-2630.78		-622.329	-1099.01		-622.329	-2725.29		-622.329	-12573		-601.067	-7210.73
-622.151	5601.68		-648.236	-2953.38		-622.151	7116.77		-622.151	-2454.28		-622.151	-9546.44		-600.889	-7487.79
-621.974	-9251.11		-648.213	-3181.97		-621.974	3302		-621.974	7260.18		-621.974	2470.34		-600.712	-7368.81
-621.796	5635.23		-648.191	-3319.21		-621.796	-5879.85		-621.796	12574.5		-621.796	348.769		-600.534	-6897.61
-621.619	2622.22		-648.169	-3370.6		-621.619	-4224.47		-621.619	5216.89		-621.619	-9414.5		-600.357	-6159.65
-621.441	-1519.9		-648.147	-3344.12		-621.441	2188.05		-621.441	-161.735		-621.441	-4135.2		-600.179	-5277.84
-621.264	3085.57		-648.125	-3249.76		-621.264	-295.553		-621.264	2384.46		-621.264	11767.6		-600.002	-4380.87
-621.086	-998.103		-648.102	-3099.06		-621.086	-4881.42		-621.086	4979		-621.086	17297.3		-599.825	-3562.78
-620.909	9285.31		-648.08	-2904.6		-620.909	-1153.85		-620.909	9592.9		-620.909	9866.04		-599.647	-2860.76
-620.732	-3970.56		-648.058	-2679.53		-620.732	3794.34		-620.732	16413.2		-620.732	3649.99		-599.47	-2264.93
-620.554	2877.35		-648.036	-2437.02		-620.554	2208.79		-620.554	11914.3		-620.554	6731.7		-599.292	-1751.43
-620.377	4807.81		-648.014	-2189.88		-620.377	-604.16		-620.377	-1142.22		-620.377	13242.4		-599.115	-1315.93
-620.199	-4773.47		-647.992	-1950.08		-620.199	-632.986		-620.199	-991.308		-620.199	14184.3		-598.937	-985.422
-620.022	3863.35		-647.969	-1728.46		-620.022	-1670.78		-620.022	10133		-620.022	11775.6		-598.76	-800.509
-619.844	5018.22		-647.947	-1534.35		-619.844	-3894.87		-619.844	9111.52		-619.844	13298.6		-598.582	-778.151
-619.667	-2709.15		-647.925	-1375.39		-619.667	-3462.55		-619.667	-1581.98		-619.667	11050.5		-598.405	-877.44
-619.489	5679.76		-647.903	-1257.31		-619.489	-2348.3		-619.489	-1281.99		-619.489	-4656.95		-598.228	-992.147
-619.312	1119.21		-647.881	-1183.84		-619.312	-3983.38		-619.312	7556.02		-619.312	-15083.9		-598.05	-981.529
-619.135	2626.46		-647.858	-1156.62		-619.135	-3435.63		-619.135	9209.48		-619.135	-703.75		-597.873	-729.688
-618.957	1107.01		-647.836	-1175.22		-618.957	3163		-618.957	3681.25		-618.957	12939.6		-597.695	-204.392
-618.78	-2672.29		-647.814	-1237.16		-618.78	6855.37		-618.78	-3232.83		-618.78	-1565.8		-597.518	518.501
-618.602	5466.96		-647.792	-1338.08		-618.602	1238.05		-618.602	-10608.4		-618.602	-13580.7		-597.34	1283.07
-618.425	-1222.1		-647.77	-1471.78		-618.425	-2811.56		-618.425	-12550.8		-618.425	8395.33		-597.163	1922.72
-618.247	-63.822		-647.748	-1630.54		-618.247	1615.17		-618.247	-6488.81		-618.247	28615.5		-596.985	2335.33
-618.07	4310.17		-647.725	-1805.26		-618.07	2022.23		-618.07	-2509.55		-618.07	11407.9		-596.808	2524.84
-617.892	4046.97		-647.703	-1985.78		-617.892	-6320.13		-617.892	-2153.92		-617.892	-9610.02		-596.631	2589.75
-617.715	-2523.38		-647.681	-2161.2		-617.715	-8068.03		-617.715	4703.9		-617.715	273.273		-596.453	2669.12
-617.538	7465.3		-647.659	-2320.21		-617.538	-123.702		-617.538	11629.2		-617.538	16716		-596.276	2877.89
-617.36	-9103.71		-647.637	-2451.49		-617.36	2526.82		-617.36	5660.2		-617.36	14502.1		-596.098	3264.33
-617.183	6989.55		-647.615	-2544.07		-617.183	586.851		-617.183	-635.619		-617.183	6731.08		-595.921	3805.79
-617.005	-4113.39		-647.592	-2587.78		-617.005	5888.25		-617.005	6240.29		-617.005	2488.4		-595.743	4435.91
-616.828	-5439.24		-647.57	-2573.64		-616.828	9904.03		-616.828	10546.6		-616.828	-4555.31		-595.566	5082.03
-616.65	-3770.68		-647.548	-2494.27		-616.65	1238.6		-616.65	4266.25		-616.65	-8467.2		-595.388	5690.7
-616.473	-3102.81		-647.526	-2344.27		-616.473	-5990.94		-616.473	6611.21		-616.473	-2949.51		-595.211	6231.22
-616.295	2165.24		-647.504	-2120.55		-616.295	754.745		-616.295	16312.1		-616.295	2716.33		-595.034	6683.07
-616.118	-4203.18		-647.481	-1822.64		-616.118	7469.14		-616.118	8373.43		-616.118	5473.54		-594.856	7023.18
-615.941	3797.71		-647.459	-1452.89		-615.941	2095.85		-615.941	-10388.6		-615.941	10789.9		-594.679	7226.11
-615.763	10100.8		-647.437	-1016.6		-615.763	-5763.14		-615.763	-12413.3		-615.763	10135.9		-594.501	7277.02
-615.586	4257.4		-647.415	-522.051		-615.586	-6542.34		-615.586	-2729.09		-615.586	-5506.09		-594.324	7184.13
-615.408	-6091.88		-647.393	19.5584		-615.408	-2963.77		-615.408	1450.99		-615.408	-19615		-594.146	6975.13
-615.231	11847.7		-647.371	594.341		-615.231	241.161		-615.231	5845.03		-615.231	-11686.8		-593.969	6673.67
-615.053	2524.4		-647.348	1186.02		-615.053	417.604		-615.053	10608.8		-615.053	6562.1		-593.791	6269.57
-614.876	-44.5642		-647.326	1776.37		-614.876	-2280.44		-614.876	4397.99		-614.876	5643.07		-593.614	5705.26
-614.698	-7512.25		-647.304	2345.79		-614.698	-3292.6		-614.698	-120.102		-614.698	-13743		-593.437	4894.11
-614.521	5903.42		-647.282	2873.9		-614.521	-1909.09		-614.521	10041.3		-614.521	-17521.7		-593.259	3767.54
-614.344	-2298.23		-647.26	3340.32		-614.344	-3502.38		-614.344	12357.4		-614.344	4386.83		-593.082	2328.19
-614.166	1811.71		-647.237	3725.44		-614.166	-6788.4		-614.166	-3922.3		-614.166	16624.2		-592.904	679.667
-613.989	-783.618		-647.215	4011.19		-613.989	-4824.16		-613.989	-10784.6		-613.989	1268.8		-592.727	-987.267
-613.811	-3654.05		-647.193	4181.87		-613.811	-253.268		-613.811	-1276.78		-613.811	-10633		-592.549	-2450.6
-613.634	669.943		-647.171	4224.9		-613.634	-664.277		-613.634	297.595		-613.634	-2499.94		-592.372	-3531.16
-613.456	-3024.68		-647.149	4131.47		-613.456	-3093.73		-613.456	-4551.25		-613.456	223.718		-592.194	-4149.79
-613.279	4971.45		-647.127	3897.15		-613.279	-850.091		-613.279	-1643.48		-613.279	-9121.29		-592.017	-4340.16
-613.101	5695.69		-647.104	3522.24		-613.101	3002.03		-613.101	-4652.91		-613.101	-7255.17		-591.839	-4213.52
-612.924	-7174.46		-647.082	3012.08		-612.924	3544.39		-612.924	-15952.5		-612.924	1636.75		-591.662	-3898.74
-612.747	13110.5		-647.06	2377.06		-612.747	4517.41		-612.747	-9768.17		-612.747	-4818.77		-591.485	-3494.34
-612.569	-2465.59		-647.038	1632.53		-612.569	9056.31		-612.569	6898.78		-612.569	-13267.9		-591.307	-3058.15
-612.392	3174.24		-647.016	798.347		-612.392	10581.8		-612.392	429.948		-612.392	1260.76		-591.13	-2633.14
-612.214	123.604		-646.993	-101.581		-612.214	3861.72		-612.214	-17563.4		-612.214	24162.9		-590.952	-2282.38
-612.037	16463		-646.971	-1040.11		-612.037	-3828.65		-612.037	-12276.6		-612.037	25114.6		-590.775	-2099.97
-611.859	-7003.96		-646.949	-1987.77		-611.859	-3620.34		-611.859	5911.66		-611.859	3657.08		-590.597	-2181.59
-611.682	-1221.08		-646.927	-2913.76		-611.682	582.046		-611.682	9333.18		-611.682	-18077.1		-590.42	-2565.6
-611.504	-4911.6		-646.905	-3787.17		-611.504	19.2182		-611.504	5001.16		-611.504	-24896.8		-590.242	-3177.49
-611.327	8988.42		-646.883	-4578.08		-611.327	-4182.44		-611.327	8810.04		-611.327	-17614.2		-590.065	-3814.05
-611.15	-2290.07		-646.86	-5258.82		-611.15	-5403.87		-611.15	14024.7		-611.15	-4078.08		-589.888	-4187.36
-610.972	806.83		-646.838	-5805.03		-610.972	-3070.23		-610.972	9218.6		-610.972	9477.25		-589.71	-4021.28
-610.795	-1742.7		-646.816	-6196.74		-610.795	-505.003		-610.795	-3852.87		-610.795	15981.7		-589.533	-3165.17
-610.617	5846.46		-646.794	-6419.2		-610.617	1557.38		-610.617	-13826.9		-610.617	9481.64		-589.355	-1676.32
-610.44	-78.1169		-646.772	-6463.56		-610.44	3372.37		-610.44	-12614.6		-610.44	-2097.01		-589.178	170.342
-610.262	-6101.41		-646.749	-6327.36		-610.262	3694.32		-610.262	-7368.61		-610.262	-4254.33		-589	1957.88
-610.085	-7074.77		-646.727	-6014.65		-610.085	1708.99		-610.085	-6713.26		-610.085	2532.43		-588.823	3262.41
-609.907	8739.08		-646.705	-5536.02		-609.907	-584.083		-609.907	-3104.19		-609.907	8074.92		-588.645	3792.64
-609.73	-12822.8		-646.683	-4908.15		-609.73	801.61		-609.73	5183.35		-609.73	6052.79		-588.468	3475.42
-609.553	-2584.66		-646.661	-4153.31		-609.553	5741.39		-609.553	3003.7		-609.553	-7185.6		-588.291	2455.9
-609.375	-4691.94		-646.639	-3298.49		-609.375	6958.72		-609.375	-6494.1		-609.375	-20704.4		-588.113	1022.61
-609.198	15140.2		-646.616	-2374.35		-609.198	895.18		-609.198	-3543.82		-609.198	-11660.2		-587.936	-498.768
-609.02	-199.641		-646.594	-1414.09		-609.02	-3952.41		-609.02	5379.04		-609.02	9341.07		-587.758	-1833.59
-608.843	4289.56		-646.572	-452.105		-608.843	-902.944		-608.843	3660.03		-608.843	5903.13		-587.581	-2800.93
-608.665	929.302		-646.55	477.345		-608.665	2514.65		-608.665	1517.53		-608.665	-12839.8		-587.403	-3314.46
-608.488	8751.64		-646.528	1341.46		-608.488	-1389.93		-608.488	6201.48		-608.488	-10659.8		-587.226	-3365.15
-608.31	-10464.9		-646.505	2110.17		-608.31	-6636.4		-608.31	2973.55		-608.31	-2128.07		-587.048	-3007.23
-608.133	-79.8381		-646.483	2757.31		-608.133	-5069.87		-608.133	-7151.69		-608.133	-13974.1		-586.871	-2351.59
-607.956	-6397.28		-646.461	3261.55		-607.956	471.063		-607.956	-9907.32		-607.956	-19878.1		-586.694	-1554.65
-607.778	3430.05		-646.439	3607.2		-607.778	2547.01		-607.778	-9383.47		-607.778	-989.236		-586.516	-789.317
-607.601	1451.68		-646.417	3784.69		-607.601	170.531		-607.601	-7349.04		-607.601	14534.2		-586.339	-198.011
-607.423	-2218.13		-646.395	3790.82		-607.423	-1456.49		-607.423	4223.49		-607.423	17388.9		-586.161	152.97
-607.246	14085.9		-646.372	3628.76		-607.246	472.231		-607.246	9769.03		-607.246	18214.2		-585.984	290.235
-607.068	-9237.88		-646.35	3307.7		-607.068	1766.12		-607.068	-3666.33		-607.068	1510.83		-585.806	304.364
-606.891	-4164.5		-646.328	2842.35		-606.891	-1332.3		-606.891	-10168.4		-606.891	-24833		-585.629	284.568
-606.713	11010.1		-646.306	2252.17		-606.713	-4864.16		-606.713	-439.329		-606.713	-16882.9		-585.451	251.684
-606.536	-5558.28		-646.284	1560.38		-606.536	-4689.4		-606.536	-3610.32		-606.536	10113.3		-585.274	130.476
-606.359	14533.1		-646.261	792.919		-606.359	-3657.29		-606.359	-13478.9		-606.359	2980.53		-585.097	-217.684
-606.181	-3497.53		-646.239	-22.7285		-606.181	-3691.1		-606.181	2201.49		-606.181	-15709.3		-584.919	-916.149
-606.004	5477.25		-646.217	-858.717		-606.004	-2065.56		-606.004	20588.3		-606.004	85.2558		-584.742	-1991.28
-605.826	-2755.98		-646.195	-1687.98		-605.826	-182.437		-605.826	7599.45		-605.826	19867.2		-584.564	-3333.77
-605.649	7643.53		-646.173	-2485.31		-605.649	-2224.22		-605.649	-6326.57		-605.649	11262.3		-584.387	-4725.57
-605.471	-1481.56		-646.151	-3228.23		-605.471	-4905.25		-605.471	6109.15		-605.471	3719.64		-584.209	-5919.77
-605.294	6464.97		-646.128	-3897.82		-605.294	-2265.5		-605.294	13303.7		-605.294	8840.01		-584.032	-6734.1
-605.116	10992.6		-646.106	-4479.2		-605.116	3133.67		-605.116	68.2909		-605.116	1583.49		-583.854	-7113.3
-604.939	2622.53		-646.084	-4961.86		-604.939	5039.99		-604.939	-5094.77		-604.939	-13744.2		-583.677	-7130.54
-604.762	2722.29		-646.062	-5339.77		-604.762	3940.74		-604.762	3356.44		-604.762	-18248.2		-583.5	-6927.82
-604.584	-2506.63		-646.04	-5611.25		-604.584	4357.87		-604.584	6744.65		-604.584	-13730.5		-583.322	-6625.28
-604.407	4186.43		-646.018	-5778.6		-604.407	5776.51		-604.407	6149.89		-604.407	-1367.72		-583.145	-6248.01
-604.229	1437.7		-645.995	-5847.63		-604.229	3047.96		-604.229	7537.95		-604.229	9067.59		-582.967	-5712.47
-604.052	-5619.3		-645.973	-5826.95		-604.052	-3905.96		-604.052	6551.28		-604.052	-2730.03		-582.79	-4883.83
-603.874	10870.3		-645.951	-5727.28		-603.874	-7765.72		-603.874	6074.11		-603.874	-13337.4		-582.612	-3674.55
-603.697	-2149.1		-645.929	-5560.59		-603.697	-5098.33		-603.697	7045.76		-603.697	11650.4		-582.435	-2128.92
-603.519	5118.66		-645.907	-5339.36		-603.519	-695.414		-603.519	1578.98		-603.519	35900.4		-582.257	-445.043
-603.342	-8203.62		-645.884	-5075.76		-603.342	2941.55		-603.342	-4517.46		-603.342	22264.2		-582.08	1079.77
-603.165	4590.61		-645.862	-4781.04		-603.165	6644.07		-603.165	-2092.23		-603.165	10883.9		-581.903	2152.67
-602.987	759.764		-645.84	-4464.96		-602.987	6033.33		-602.987	226.599		-602.987	19815.5		-581.725	2588.39
-602.81	-1588.18		-645.818	-4135.41		-602.81	-164.533		-602.81	394.547		-602.81	4384.76		-581.548	2367.25
-602.632	2461.26		-645.796	-3798.18		-602.632	-1759.24		-602.632	6617.32		-602.632	-23515.7		-581.37	1628.69
-602.455	-1156.86		-645.774	-3456.94		-602.455	4461.57		-602.455	6796.78		-602.455	-9399.33		-581.193	610.426
-602.277	-173.361		-645.751	-3113.38		-602.277	5411.05		-602.277	-8081.45		-602.277	17147.8		-581.015	-437.049
-602.1	6952.64		-645.729	-2767.43		-602.1	-3766.06		-602.1	-15417		-602.1	3214.66		-580.838	-1325.09
-601.922	14329.4		-645.707	-2417.75		-601.922	-9765.46		-601.922	-7247.79		-601.922	-14242.5		-580.66	-1963.49
-601.745	1241.64		-645.685	-2062.19		-601.745	-5510.71		-601.745	-6255.84		-601.745	3354.22		-580.483	-2350.58
-601.568	4082.82		-645.663	-1698.37		-601.568	-125.667		-601.568	-9984.26		-601.568	15159.9		-580.306	-2529.44
-601.39	-1704.3		-645.64	-1324.26		-601.39	-1017.61		-601.39	2235.96		-601.39	-2283.13		-580.128	-2538.21
-601.213	-5806.18		-645.618	-938.708		-601.213	-4579.35		-601.213	16044.9		-601.213	-9414.97		-579.951	-2382.26
-601.035	-2701.8		-645.596	-541.924		-601.035	-4811.7		-601.035	11730		-601.035	7773.12		-579.773	-2042.51
-600.858	3291.76		-645.574	-135.83		-600.858	-2227.17		-600.858	4176.58		-600.858	16102.8		-579.596	-1513.11
-600.68	-6378.63		-645.552	275.718		-600.68	-1993.39		-600.68	2549.57		-600.68	3642.39		-579.418	-845.435
-600.503	-5169.02		-645.53	686.879		-600.503	-2766.8		-600.503	-3898.53		-600.503	-5566.02		-579.241	-171.53
-600.325	-722.195		-645.507	1089.94		-600.325	2513.05		-600.325	-7278.97		-600.325	2656.6		-579.063	311.236
-600.148	1178.93		-645.485	1475.62		-600.148	9462.58		-600.148	1030.97		-600.148	11377.1		-578.886	394.76
-599.971	903.236		-645.463	1833.5		-599.971	6804.26		-599.971	1560.67		-599.971	5187.14		-578.709	-64.744
-599.793	-122.958		-645.441	2152.6		-599.793	50.2689		-599.793	-8844.66		-599.793	3076.46		-578.531	-1083.13
-599.616	-1775.75		-645.419	2422.11		-599.616	1021.99		-599.616	-4654.32		-599.616	20549.2		-578.354	-2527.34
-599.438	5544.41		-645.396	2632.1		-599.438	3590.21		-599.438	8509.11		-599.438	26420.5		-578.176	-4150.39
-599.261	1457.52		-645.374	2774.26		-599.261	1485.77		-599.261	1188.51		-599.261	2335.43		-577.999	-5667.92
-599.083	4239.3		-645.352	2842.7		-599.083	3645.83		-599.083	-15154.8		-599.083	-9804.3		-577.821	-6839.57
-598.906	-11409		-645.33	2834.51		-598.906	8287.19		-598.906	-11278.9		-598.906	8281.26		-577.644	-7519.05
-598.728	4827.99		-645.308	2750.3		-598.728	3984.06		-598.728	9.54309		-598.728	12573.1		-577.466	-7659.01
-598.551	-16531.4		-645.286	2594.55		-598.551	1367.12		-598.551	-4565.98		-598.551	-5941.15		-577.289	-7284.92
-598.374	-7240.07		-645.263	2375.69		-598.374	12196.5		-598.374	-10912.3		-598.374	-7876.69		-577.112	-6463.22
-598.196	-752.935		-645.241	2106.04		-598.196	16706.1		-598.196	-795.24		-598.196	1085.43		-576.934	-5279.58
-598.019	-1002.15		-645.219	1801.48		-598.019	2302.74		-598.019	13502.2		-598.019	-6449.56		-576.757	-3826.2
-597.841	7813.76		-645.197	1480.86		-597.841	-7660.39		-597.841	16296		-597.841	-6636.09		-576.579	-2191.84
-597.664	-7473.46		-645.175	1165.24		-597.664	-1223.37		-597.664	9640.43		-597.664	15126.1		-576.402	-456.183
-597.486	136.378		-645.152	876.94		-597.486	2644.96		-597.486	-1589.71		-597.486	21061.4		-576.224	1303.41
-597.309	-4236.89		-645.13	638.463		-597.309	-1939.89		-597.309	-12558.4		-597.309	4652.84		-576.047	2991.71
-597.131	4465.16		-645.108	471.319		-597.131	-1925.58		-597.131	-11836.8		-597.131	2608.43		-575.869	4477.42
-596.954	8092.94		-645.086	394.844		-596.954	2276.39		-596.954	1606.33		-596.954	11882.3		-575.692	5599.36
-596.777	-824.099		-645.064	425.056		-596.777	3082.5		-596.777	9984.7		-596.777	6089.09		-575.515	6206.86
-596.599	5168.08		-645.042	573.621		-596.599	2187.06		-596.599	5357.12		-596.599	-2300.02		-575.337	6219.13
-596.422	3309.64		-645.019	846.99		-596.422	-877.627		-596.422	2325.38		-596.422	584.694		-575.16	5671.44
-596.244	-3655.07		-644.997	1245.76		-596.244	-7466.79		-596.244	7280.84		-596.244	-4221.82		-574.982	4720.36
-596.067	3444.56		-644.975	1764.3		-596.067	-9254.16		-596.067	7795.97		-596.067	-21694.8		-574.805	3602.14
-595.889	7324.32		-644.953	2390.69		-595.889	-3406.05		-595.889	1865.23		-595.889	-28549.6		-574.627	2562.9
-595.712	-8702.61		-644.931	3106.96		-595.712	521.922		-595.712	1044.02		-595.712	-15275.6		-574.45	1790.98
-595.534	6273.31		-644.908	3889.65		-595.534	-490.021		-595.534	5471.74		-595.534	1737.52		-574.272	1377.91
-595.357	-9303.57		-644.886	4710.73		-595.357	-1584.46		-595.357	9083.61		-595.357	3997.53		-574.095	1318.2
-595.179	15519		-644.864	5538.64		-595.179	-2533.69		-595.179	12804.2		-595.179	-4444.87		-573.918	1540.35
-595.002	-3333.64		-644.842	6339.78		-595.002	-3189.89		-595.002	10893		-595.002	-750.11		-573.74	1949.3
-594.825	5435.99		-644.82	7079.91		-594.825	-1667.16		-594.825	-1815.93		-594.825	11660.5		-573.563	2459.32
-594.647	-7615.16		-644.798	7725.86		-594.647	-1140.85		-594.647	-7938.92		-594.647	232.759		-573.385	3005.61
-594.47	-4468.87		-644.775	8247.08		-594.47	-2730.24		-594.47	2223		-594.47	-25968.6		-573.208	3536.29
-594.292	-7694.84		-644.753	8617.26		-594.292	-2557.52		-594.292	6149.31		-594.292	-21393.2		-573.03	3997.31
-594.115	8424.57		-644.731	8815.68		-594.115	-1956.32		-594.115	-1804.26		-594.115	4589.35		-572.853	4324.84
-593.937	-9392.25		-644.709	8828.4		-593.937	-1691.94		-593.937	2227.41		-593.937	9278.29		-572.675	4452.84
-593.76	5757.24		-644.687	8649.19		-593.76	3219.92		-593.76	8231.64		-593.76	6347.99		-572.498	4332.05
-593.582	-1731.49		-644.664	8280.03		-593.582	7149.18		-593.582	-11615.1		-593.582	18404.6		-572.321	3947.87
-593.405	3707.22		-644.642	7731.28		-593.405	494.086		-593.405	-25753.6		-593.405	13698.6		-572.143	3324.37
-593.228	3743.63		-644.62	7021.51		-593.228	-5456.83		-593.228	4898.58		-593.228	-13664.3		-571.966	2510.36
-593.05	-8118.85		-644.598	6176.79		-593.05	721.821		-593.05	35637.4		-593.05	-16385		-571.788	1557.27
-592.873	5941.02		-644.576	5229.77		-592.873	3624.88		-592.873	15489.4		-592.873	4208.82		-571.611	505.867
-592.695	-16699.7		-644.554	4218.31		-592.695	-5889.87		-592.695	-15485.2		-592.695	5051.26		-571.433	-605.991
-592.518	9372.95		-644.531	3183.88		-592.518	-9012.95		-592.518	-8661.83		-592.518	-4299.35		-571.256	-1719.38
-592.34	5336.95		-644.509	2169.75		-592.34	461.43		-592.34	8715.6		-592.34	38.7183		-571.078	-2734.82
-592.163	9617.33		-644.487	1219.04		-592.163	4043.35		-592.163	4470.07		-592.163	-1401.01		-570.901	-3518.97
-591.985	-5102.14		-644.465	372.825		-591.985	-1044.06		-591.985	-4769.33		-591.985	-7306.87		-570.724	-3942.31
-591.808	4416.91		-644.443	-331.857		-591.808	-88.2244		-591.808	-5851.18		-591.808	8422.11		-570.546	-3929.49
-591.631	2836.22		-644.42	-863.67		-591.631	6220.93		-591.631	-6669.18		-591.631	18345.5		-570.369	-3492.64
-591.453	532.818		-644.398	-1198.51		-591.453	7936.66		-591.453	-4708.66		-591.453	-6976.42		-570.191	-2727.84
-591.276	4672.75		-644.376	-1320.66		-591.276	7102.42		-591.276	1304.98		-591.276	-21018		-570.014	-1777.16
-591.098	-5724.29		-644.354	-1223.64		-591.098	7791.91		-591.098	642.165		-591.098	5453.73		-569.836	-777.959
-590.921	-4855.99		-644.332	-910.533		-590.921	6039.9		-590.921	-3072.83		-590.921	22043.9		-569.659	175.387
-590.743	-2648		-644.31	-393.96		-590.743	261.659		-590.743	-14.4947		-590.743	8620.92		-569.481	1043.24
-590.566	-7254.9		-644.287	304.426		-590.566	-4141.04		-590.566	442.685		-590.566	6078.04		-569.304	1828.3
-590.388	13514.4		-644.265	1154.86		-590.388	-2900.02		-590.388	-6783.69		-590.388	13131.5		-569.127	2551.51
-590.211	6869.89		-644.243	2120.79		-590.211	776.385		-590.211	-8426.56		-590.211	-1934.35		-568.949	3229.29
-590.034	10628.6		-644.221	3160.43		-590.034	177.258		-590.034	-3764.7		-590.034	-14980.9		-568.772	3859.29
-589.856	-3912.91		-644.199	4228.73		-589.856	-3699.33		-589.856	-3067.64		-589.856	4489.38		-568.594	4415.89
-589.679	13847.7		-644.177	5279.29		-589.679	-3580.83		-589.679	-969.277		-589.679	23449.6		-568.417	4855.07
-589.501	1004.64		-644.154	6266.49		-589.501	-166.133		-589.501	6010.79		-589.501	10307.9		-568.239	5128.74
-589.324	-89.2897		-644.132	7147.54		-589.324	1244.82		-589.324	6943.28		-589.324	-10748.4		-568.062	5207.47
-589.146	3153.07		-644.11	7884.33		-589.146	2689.97		-589.146	4775.69		-589.146	-13084.1		-567.884	5104.56
-588.969	-3134.22		-644.088	8445.15		-588.969	3672.28		-588.969	8377.09		-588.969	-3988.52		-567.707	4888.74
-588.791	12736.3		-644.066	8806.03		-588.791	-2209.07		-588.791	4037.03		-588.791	397.393		-567.53	4673.52
-588.614	186.528		-644.043	8951.77		-588.614	-8853.73		-588.614	-11407.6		-588.614	-6228.55		-567.352	4582.34
-588.437	5837.02		-644.021	8876.47		-588.437	-5934.24		-588.437	-11734.6		-588.437	-14696.2		-567.175	4702.55
-588.259	-10146		-643.999	8583.73		-588.259	-1744.93		-588.259	229.266		-588.259	-8642.85		-566.997	5050.02
-588.082	60.8767		-643.977	8086.31		-588.082	-4090.07		-588.082	-9495.26		-588.082	4985.48		-566.82	5561.59
-587.904	-9104.49		-643.955	7405.45		-587.904	-3024.16		-587.904	-27163.5		-587.904	3584.81		-566.642	6118.48
-587.727	5781.42		-643.933	6569.72		-587.727	1892.36		-587.727	-9473.41		-587.727	-5968.23		-566.465	6588.13
-587.549	-1343.41		-643.91	5613.64		-587.549	-236.986		-587.549	23263.5		-587.549	-1789.25		-566.287	6864.1
-587.372	2449.75		-643.888	4575.94		-587.372	-1670.01		-587.372	19664.7		-587.372	6046.7		-566.11	6886.98
-587.194	-2737.64		-643.866	3497.77		-587.194	5392.77		-587.194	-6808.17		-587.194	1360.83		-565.933	6641.69
-587.017	-392.991		-643.844	2420.78		-587.017	4835.75		-587.017	-12233.1		-587.017	-334.318		-565.755	6140.01
-586.84	4689.47		-643.822	1385.16		-586.84	-4742.24		-586.84	-1117.52		-586.84	10219.5		-565.578	5404.04
-586.662	-1740.28		-643.799	427.951		-586.662	-628.163		-586.662	3447.02		-586.662	13238.7		-565.4	4462.64
-586.485	6536.16		-643.777	-418.597		-586.485	10873.3		-586.485	5610.89		-586.485	4943.49		-565.223	3362.02
-586.307	-5144.56		-643.755	-1128.3		-586.307	4064.78		-586.307	9170.48		-586.307	3072.9		-565.045	2180.2
-586.13	4182.78		-643.733	-1682		-586.13	-8309.87		-586.13	4722.68		-586.13	3405.32		-564.868	1030.44
-585.952	-1964.76		-643.711	-2068.18		-585.952	-2177.63		-585.952	-3957.21		-585.952	-7002.01		-564.69	44.3277
-585.775	4700.54		-643.689	-2283.13		-585.775	7043.69		-585.775	-6725.65		-585.775	-14009.5		-564.513	-662.867
-585.597	-1600.96		-643.666	-2330.73		-585.597	2399.61		-585.597	-5680.7		-585.597	-6392.32		-564.336	-1029.12
-585.42	16453.1		-643.644	-2221.93		-585.42	-1113.61		-585.42	-2097.01		-585.42	-1219.88		-564.158	-1067.02
-585.243	-8182.44		-643.622	-1973.76		-585.243	3004.03		-585.243	6274.41		-585.243	-4291.26		-563.981	-860.563
-585.065	-756.193		-643.6	-1608.17		-585.065	1379.6		-585.065	10880		-585.065	714.991		-563.803	-543.109
-584.888	-13831.5		-643.578	-1150.6		-584.888	-3321.73		-584.888	4308.4		-584.888	8535.83		-563.626	-271.032
-584.71	-9631.25		-643.555	-628.484		-584.71	34.4396		-584.71	-4513.66		-584.71	-1763.05		-563.448	-202.58
-584.533	4384.85		-643.533	-69.6287		-584.533	4221.56		-584.533	-5037.77		-584.533	-20092.9		-563.271	-479.112
-584.355	-713.317		-643.511	499.292		-584.355	833.758		-584.355	1245.52		-584.355	-22391.7		-563.093	-1199.21
-584.178	3010.89		-643.489	1054.15		-584.178	-3396.29		-584.178	5670.31		-584.178	-15256.3		-562.916	-2383.77
-584	7394.33		-643.467	1574.56		-584	-2280.95		-584	1115.4		-584	-14151.9		-562.739	-3945.64
-583.823	-7593.93		-643.445	2044.81		-583.823	2093.73		-583.823	-8346.06		-583.823	-10223.9		-562.561	-5684.82
-583.646	9842.35		-643.422	2454.49		-583.646	5004.95		-583.646	-11786		-583.646	969.677		-562.384	-7320.91
-583.468	1141.5		-643.4	2798.79		-583.468	2484.36		-583.468	-11280.1		-583.468	-148.668		-562.206	-8554.43
-583.291	7639.57		-643.378	3078.38		-583.291	-1360.31		-583.291	-16183.1		-583.291	-16677.5		-562.029	-9133.97
-583.113	-5513.55		-643.356	3299.06		-583.113	1632.35		-583.113	-21702.6		-583.113	-21323.5		-561.851	-8906.95
-582.936	-5437.48		-643.334	3471		-582.936	6476.44		-582.936	-20973.3		-582.936	-6498.77		-561.674	-7844.96
-582.758	10306.5		-643.311	3607.77		-582.758	3429.92		-582.758	-17255.7		-582.758	-692.504		-561.496	-6045.81
-582.581	-7739.93		-643.289	3725.16		-582.581	-1670.37		-582.581	-6566.73		-582.581	-15348.5		-561.319	-3717.4
-582.403	10770		-643.267	3839.83		-582.403	-573.093		-582.403	12423.3		-582.403	-22859.2		-561.141	-1143.76
-582.226	-7599.94		-643.245	3968.02		-582.226	1498.13		-582.226	19478.7		-582.226	-8129.76		-560.964	1367.8
-582.049	11502.6		-643.223	4124.13		-582.049	683.408		-582.049	10634.3		-582.049	3265.3		-560.787	3552.78
-581.871	-453.863		-643.201	4319.55		-581.871	514.778		-581.871	10527.7		-581.871	-6646.85		-560.609	5251.9
-581.694	1328.47		-643.178	4561.64		-581.694	188.284		-581.694	13467.8		-581.694	-14653.2		-560.432	6446.59
-581.516	3975.43		-643.156	4852.91		-581.516	-1213.69		-581.516	-4699.32		-581.516	-1468.13		-560.254	7250.3
-581.339	1637.18		-643.134	5190.58		-581.339	-874.287		-581.339	-15963.4		-581.339	11009.5		-560.077	7854.35
-581.161	5319.66		-643.112	5566.41		-581.161	-1586.74		-581.161	8510.26		-581.161	2468.99		-559.899	8445.13
-580.984	2213.81		-643.09	5966.91		-580.984	-4084.39		-580.984	24245.2		-580.984	-7869.41		-559.722	9121.52
-580.806	-123.24		-643.067	6373.89		-580.806	-293.983		-580.806	2710.57		-580.806	-2059.4		-559.544	9843.19
-580.629	9109		-643.045	6765.3		-580.629	6401.34		-580.629	-5737.05		-580.629	3162.2		-559.367	10431.5
-580.452	3186.03		-643.023	7116.39		-580.452	2699.92		-580.452	15257.1		-580.452	-3499.39		-559.19	10627.3
-580.274	1104.79		-643.001	7401.01		-580.274	-5594.75		-580.274	14605.9		-580.274	-4350.4		-559.012	10189.1
-580.097	3358.24		-642.979	7593.16		-580.097	-4941.41		-580.097	-7586.67		-580.097	5445.56		-558.835	8995.7
-579.919	-672.796		-642.957	7668.47		-579.919	-2558.48		-579.919	-5892.04		-579.919	5814.3		-558.657	7114.46
-579.742	9732.53		-642.934	7605.76		-579.742	-5794.49		-579.742	5961.1		-579.742	-4739.17		-558.48	4806.24
-579.564	-11783.3		-642.912	7388.45		-579.564	-3567.99		-579.564	-2449.49		-579.564	-7073.89		-558.302	2462.83
-579.387	-2899		-642.89	7005.76		-579.387	5975.22		-579.387	-6692.96		-579.387	-2160.69		-558.125	501.505
-579.209	-6327.66		-642.868	6453.68		-579.209	9715.42		-579.209	5335.02		-579.209	-3890.07		-557.947	-742.693
-579.032	1644.52		-642.846	5735.62		-579.032	6547.41		-579.032	5123.58		-579.032	-5683.43		-557.77	-1089.51
-578.855	-12557.1		-642.823	4862.64		-578.855	2436.93		-578.855	-1975.6		-578.855	3020.03		-557.593	-534.511
-578.677	-4075.18		-642.801	3853.4		-578.677	-3947.7		-578.677	10407		-578.677	11140.2		-557.415	773.909
-578.5	-6459.61		-642.779	2733.59		-578.5	-7246.82		-578.5	25252.8		-578.5	7823.59		-557.238	2581.35
-578.322	-5188.29		-642.757	1535.1		-578.322	-746.46		-578.322	20888		-578.322	767.642		-557.06	4580.7
-578.145	12236.4		-642.735	294.795		-578.145	3237.01		-578.145	11790.6		-578.145	-4101.05		-556.883	6463.46
-577.967	-2738.62		-642.713	-947.015		-577.967	-3803.34		-577.967	6971.67		-577.967	-10433		-556.705	7965.79
-577.79	-2389.67		-642.69	-2148.24		-577.79	-6856.84		-577.79	680.902		-577.79	-13968.8		-556.528	8904.45
-577.612	-8605.93		-642.668	-3266.86		-577.612	-359.387		-577.612	-1273.21		-577.612	-6499.24		-556.35	9196.32
-577.435	6949.54		-642.646	-4262.84		-577.435	1564.98		-577.435	1079.58		-577.435	4334.63		-556.173	8858.44
-577.258	-6707.05		-642.624	-5099.9		-577.258	-147.438		-577.258	-452.793		-577.258	4397.69		-555.996	7992.65
-577.08	3464.08		-642.602	-5747.26		-577.08	5091		-577.08	2683.33		-577.08	-1329.39		-555.818	6762.88
-576.903	6041.4		-642.58	-6181.06		-576.903	7505.13		-576.903	11255.4		-576.903	4636.95		-555.641	5370.68
-576.725	-5015.66		-642.557	-6385.54		-576.725	-1481.64		-576.725	7629.12		-576.725	19591.6		-555.463	4028.04
-576.548	3788.93		-642.535	-6353.81		-576.548	-7371.64		-576.548	2552.9		-576.548	18020.1		-555.286	2923.47
-576.37	-11315.7		-642.513	-6088.31		-576.37	-3683.66		-576.37	16626		-576.37	-8604.97		-555.108	2181.95
-576.193	-3684.06		-642.491	-5600.72		-576.193	-2928.87		-576.193	23676.1		-576.193	-33612.7		-554.931	1830.19
-576.015	-1231.83		-642.469	-4911.53		-576.015	-5005.74		-576.015	2289.77		-576.015	-33770.2		-554.753	1785.1
-575.838	5511.03		-642.446	-4049.2		-575.838	553.756		-575.838	-12812.8		-575.838	-18847.7		-554.576	1878.65
-575.661	-1578.35		-642.424	-3048.94		-575.661	7371.1		-575.661	-4470.62		-575.661	-3813.68		-554.399	1915.56
-575.483	4485.96		-642.402	-1951.15		-575.483	4881.8		-575.483	-2038.62		-575.483	12762		-554.221	1743.12
-575.306	-11250.9		-642.38	-799.695		-575.306	-692.497		-575.306	-4069.24		-575.306	23825.9		-554.044	1305.71
-575.128	9635.69		-642.358	360.026		-575.128	-1221.48		-575.128	11914.1		-575.128	11830.9		-553.866	664.124
-574.951	-7933.6		-642.336	1483.05		-574.951	1732.44		-574.951	20011		-574.951	-11614.9		-553.689	-25.0811
-574.773	-797.87		-642.313	2526.78		-574.773	7013.07		-574.773	-3703.37		-574.773	-12952.1		-553.511	-562.023
-574.596	-4569.37		-642.291	3452.81		-574.596	12256.3		-574.596	-22848.2		-574.596	6793.72		-553.334	-771.514
-574.418	7589.88		-642.269	4228.49		-574.418	8912.69		-574.418	-12862.9		-574.418	14696.9		-553.156	-565.233
-574.241	-1362.74		-642.247	4828.29		-574.241	-2813.73		-574.241	-3274.81		-574.241	5306.44		-552.979	24.7028
-574.064	8790.93		-642.225	5234.72		-574.064	-8740.01		-574.064	-8590.65		-574.064	1725.48		-552.802	856.344
-573.886	4501.45		-642.202	5438.93		-573.886	-2275.67		-573.886	-8396.93		-573.886	4990.16		-552.624	1730.23
-573.709	5114.81		-642.18	5440.9		-573.709	5763.23		-573.709	1106.36		-573.709	-321.561		-552.447	2460.04
-573.531	-2166.49		-642.158	5249.17		-573.531	5439.29		-573.531	6499.26		-573.531	-4603.37		-552.269	2929.13
-573.354	187.35		-642.136	4880.22		-573.354	382.021		-573.354	5969.99		-573.354	6873.18		-552.092	3110.82
-573.176	-7425.11		-642.114	4357.48		-573.176	-2088.81		-573.176	2515.29		-573.176	17057.6		-551.914	3052.91
-572.999	2777.67		-642.092	3710.05		-572.999	-1959.84		-572.999	-1780.63		-572.999	11198.2		-551.737	2843.88
-572.821	1112.73		-642.069	2971.15		-572.821	-2639.48		-572.821	-2270.39		-572.821	8021.43		-551.559	2580.23
-572.644	-2591.42		-642.047	2176.45		-572.644	-2812.15		-572.644	-2479.94		-572.644	13278.8		-551.382	2344.05
-572.467	4615.39		-642.025	1362.31		-572.467	846.753		-572.467	-6763.07		-572.467	2624.61		-551.205	2190.31
-572.289	-803.071		-642.003	564.073		-572.289	4933.85		-572.289	-3672.12		-572.289	-16458.5		-551.027	2140.24
-572.112	-9533.52		-641.981	-185.611		-572.112	2088.09		-572.112	11247.5		-572.112	-8063.12		-550.85	2179.64
-571.934	387.598		-641.958	-858.203		-571.934	-5584.28		-571.934	18846.7		-571.934	11803		-550.672	2262.2
-571.757	9505.29		-641.936	-1430.49		-571.757	-5924.71		-571.757	10639.1		-571.757	-725.816		-550.495	2317.78
-571.579	-9779.53		-641.914	-1885.5		-571.579	4433.43		-571.579	2939.8		-571.579	-23891.8		-550.317	2265.18
-571.402	-2141.28		-641.892	-2213.05		-571.402	11692.3		-571.402	2737.13		-571.402	-12562.3		-550.14	2029.77
-571.224	-6984.32		-641.87	-2409.97		-571.224	5990.27		-571.224	525.714		-571.224	8461.08		-549.962	1566.18
-571.047	-909.557		-641.848	-2479.92		-571.047	-1679.92		-571.047	-3612.85		-571.047	2392.75		-549.785	881.203
-570.87	10321		-641.825	-2432.92		-570.87	574.03		-570.87	-1933.25		-570.87	-2786.23		-549.608	46.5874
-570.692	-8224.04		-641.803	-2284.57		-570.692	3764.58		-570.692	3290.8		-570.692	14551.5		-549.43	-809.787
-570.515	1985.25		-641.781	-2054.93		-570.515	-3084.53		-570.515	5247.96		-570.515	22291.2		-549.253	-1537.02
-570.337	-4044.25		-641.759	-1767.31		-570.337	-9972.49		-570.337	2144.49		-570.337	13577.7		-549.075	-2006.76
-570.16	-4520.37		-641.737	-1446.89		-570.16	-4790.55		-570.16	-4317.1		-570.16	18823.4		-548.898	-2148.96
-569.982	-990.363		-641.714	-1119.24		-569.982	4432.08		-569.982	-8273.12		-569.982	27392.9		-548.72	-1958.33
-569.805	-4881.42		-641.692	-808.994		-569.805	6256.97		-569.805	-4056.33		-569.805	9839.25		-548.543	-1469.42
-569.627	-606.884		-641.67	-538.485		-569.627	4020.59		-569.627	2291.97		-569.627	-11952.2		-548.365	-718.74
-569.45	8071.56		-641.648	-326.629		-569.45	4203.16		-569.45	-88.9039		-569.45	-9144.55		-548.188	277.939
-569.273	553.988		-641.626	-188.008		-569.273	6370.03		-569.273	-7718.64		-569.273	-54.1782		-548.011	1516.04
-569.095	1401.31		-641.604	-132.215		-569.095	8705.12		-569.095	-8607.83		-569.095	-3174.96		-547.833	2967.6
-568.918	1330.71		-641.581	-163.497		-568.918	8672.61		-568.918	-3773.81		-568.918	-8693.85		-547.656	4548.94
-568.74	2489.3		-641.559	-280.701		-568.74	3308.18		-568.74	-2463.01		-568.74	-12145.3		-547.478	6117.82
-568.563	6947.36		-641.537	-477.515		-568.563	-3741.72		-568.563	-2525.28		-568.563	-12949.1		-547.301	7506.53
-568.385	837.671		-641.515	-742.991		-568.385	-6055.55		-568.385	1782.37		-568.385	-2042.44		-547.123	8572.46
-568.208	11337.1		-641.493	-1062.31		-568.208	-4224.6		-568.208	2818.25		-568.208	11596.5		-546.946	9235.71
-568.03	605.691		-641.47	-1417.75		-568.03	-2128.31		-568.03	-4864.94		-568.03	9594.17		-546.768	9483.79
-567.853	5241.09		-641.448	-1789.77		-567.853	-1627.09		-567.853	-8160.57		-567.853	2034.01		-546.591	9345.31
-567.676	-519.147		-641.426	-2158.17		-567.676	-3539.95		-567.676	18.7347		-567.676	3570.15		-546.414	8854.14
-567.498	9745.95		-641.404	-2503.31		-567.498	-3532.35		-567.498	3740.94		-567.498	3055.23		-546.236	8027.97
-567.321	1346.96		-641.382	-2807.2		-567.321	3565.86		-567.321	-5076.62		-567.321	-1770.52		-546.059	6871.79
-567.143	2839.72		-641.36	-3054.47		-567.143	9359.68		-567.143	-9755.37		-567.143	6052.95		-545.881	5396.89
-566.966	-2535.86		-641.337	-3233.25		-566.966	4272.48		-566.966	-1110.03		-566.966	19978.3		-545.704	3635.74
-566.788	-7718.05		-641.315	-3335.76		-566.788	-625.777		-566.788	6255.19		-566.788	17692.3		-545.526	1640.3
-566.611	5842.69		-641.293	-3358.65		-566.611	4081.49		-566.611	992.15		-566.611	4397.04		-545.349	-529.869
-566.433	82.2757		-641.271	-3303.11		-566.433	3031.7		-566.433	-8669.85		-566.433	-2275.53		-545.171	-2810.33
-566.256	-6877.15		-641.249	-3174.73		-566.256	-10083.1		-566.256	-10295.8		-566.256	-4116.58		-544.994	-5112.53
-566.079	-5027.86		-641.226	-2983.03		-566.079	-13023.1		-566.079	-4632.7		-566.079	-7287.76		-544.817	-7292.79
-565.901	1886.56		-641.204	-2740.9		-565.901	875.529		-565.901	-3462.46		-565.901	-6256.29		-544.639	-9138.61
-565.724	-3239.39		-641.182	-2463.69		-565.724	8127.93		-565.724	-8199.85		-565.724	5123.31		-544.462	-10397.1
-565.546	13209.3		-641.16	-2168.31		-565.546	2139.12		-565.546	-3997.79		-565.546	23638.3		-544.284	-10843.8
-565.369	-9011.07		-641.138	-1872.2		-565.369	1707.11		-565.369	8657.07		-565.369	33448.6		-544.107	-10362.8
-565.191	13367.6		-641.116	-1592.22		-565.191	9798.2		-565.191	7668.39		-565.191	18945.7		-543.929	-8999.57
-565.014	1595.4		-641.093	-1343.69		-565.014	11458.4		-565.014	-4478.82		-565.014	-7300.42		-543.752	-6965.23
-564.836	-6965.15		-641.071	-1139.46		-564.836	4062.66		-564.836	-1769.39		-564.836	-16917.4		-543.574	-4594.93
-564.659	-1831.81		-641.049	-989.149		-564.659	-2812.96		-564.659	6952.62		-564.659	-10173.4		-543.397	-2279.62
-564.481	1066.22		-641.027	-898.575		-564.481	-3429.91		-564.481	-5385.24		-564.481	-5647.74		-543.22	-391.977
-564.304	-3317.04		-641.005	-869.41		-564.304	822.289		-564.304	-20328.2		-564.304	20.3979		-543.042	779.764
-564.127	-786.303		-640.982	-899.086		-564.127	2699.61		-564.127	-10176		-564.127	12625.4		-542.865	1082.98
-563.949	4883.61		-640.96	-980.943		-563.949	-1176.26		-563.949	2118.06		-563.949	12300.6		-542.687	531.824
-563.772	3458.11		-640.938	-1104.62		-563.772	-2062.39		-563.772	-5867.26		-563.772	-10421.4		-542.51	-688.992
-563.594	5596.99		-640.916	-1256.67		-563.594	3274.04		-563.594	-11824.5		-563.594	-29736.4		-542.332	-2255.93
-563.417	-2488.34		-640.894	-1421.33		-563.417	3219.86		-563.417	-4219.93		-563.417	-23829		-542.155	-3775.29
-563.239	2276.61		-640.872	-1581.47		-563.239	-3379.14		-563.239	-1334.42		-563.239	-1977.88		-541.977	-4876.65
-563.062	1059.89		-640.849	-1719.62		-563.062	-3886.34		-563.062	-4225.72		-563.062	15489.3		-541.8	-5305.01
-562.885	10181.4		-640.827	-1818.98		-562.885	-302.027		-562.885	-4174.22		-562.885	17512.2		-541.623	-4981.89
-562.707	3065.57		-640.805	-1864.48		-562.707	-1628.74		-562.707	-8013.25		-562.707	8094.52		-541.445	-4016.02
-562.53	-4706.18		-640.783	-1843.69		-562.53	-184.995		-562.53	-10494.3		-562.53	1867.42		-541.268	-2663.16
-562.352	-1045.22		-640.761	-1747.59		-562.352	6837.88		-562.352	764.661		-562.352	5025.77		-541.09	-1251.79
-562.175	-219.929		-640.739	-1571.25		-562.175	5055.58		-562.175	9106.3		-562.175	9159.12		-540.913	-99.1823
-561.997	7103.8		-640.716	-1314.12		-561.997	-2987.89		-561.997	2455.44		-561.997	9948.94		-540.735	559.176
-561.82	266.793		-640.694	-980.268		-561.82	240.832		-561.82	1553.23		-561.82	12434.7		-540.558	613.09
-561.642	-5854.39		-640.672	-578.223		-561.642	7721.48		-561.642	7239.17		-561.642	17013.1		-540.38	89.729
-561.465	7774.97		-640.65	-120.64		-561.465	4173.4		-561.465	-3752.11		-561.465	17411.6		-540.203	-862.914
-561.287	-1226.95		-640.628	376.293		-561.287	846.828		-561.287	-18533.4		-561.287	8885.77		-540.026	-2015.83
-561.11	4573.36		-640.605	893.64		-561.11	6549.62		-561.11	-12828.5		-561.11	-4825.62		-539.848	-3115.12
-560.933	1435.33		-640.583	1410.67		-560.933	5891.24		-560.933	-4399.98		-560.933	-9058.37		-539.671	-3943.63
-560.755	5767.62		-640.561	1905.91		-560.755	-2668.89		-560.755	-7231.22		-560.755	2800.38		-539.493	-4370.8
-560.578	8075.82		-640.539	2358.29		-560.578	-633.995		-560.578	-1985.32		-560.578	12184.9		-539.316	-4371.9
-560.4	-5631.1		-640.517	2748.23		-560.4	9687.52		-560.4	9276.48		-560.4	4568.63		-539.138	-4006.6
-560.223	-2288.08		-640.495	3058.73		-560.223	10686.9		-560.223	7031.27		-560.223	-4767.85		-538.961	-3366.33
-560.045	952.171		-640.472	3276.29		-560.045	3948.58		-560.045	4036.92		-560.045	-4236.11		-538.783	-2517.76
-559.868	-5577.73		-640.45	3391.69		-559.868	-283.974		-559.868	11115.2		-559.868	-5043.35		-538.606	-1472.57
-559.69	-1253.96		-640.428	3400.55		-559.69	-2406.88		-559.69	8143.14		-559.69	-6504.95		-538.429	-198.041
-559.513	-3970.8		-640.406	3303.66		-559.513	-3080.61		-559.513	-2158.01		-559.513	2670.05		-538.251	1340.99
-559.336	-2835.39		-640.384	3107.04		-559.336	-1788.06		-559.336	3117.35		-559.336	9477.36		-538.074	3134.31
-559.158	8012.71		-640.361	2821.73		-559.158	-2904.37		-559.158	7859.2		-559.158	1943.34		-537.896	5098.05
-558.981	-3571.13		-640.339	2463.35		-558.981	-4059.03		-558.981	-7767.23		-558.981	-244.326		-537.719	7078.88
-558.803	6353.57		-640.317	2051.39		-558.803	1048.1		-558.803	-17766.4		-558.803	9842.52		-537.541	8887.38
-558.626	-4290.22		-640.295	1608.32		-558.626	5477.78		-558.626	-9182.87		-558.626	8768		-537.364	10344.9
-558.448	3257.06		-640.273	1158.53		-558.448	2647.85		-558.448	-8336.21		-558.448	-1574.56		-537.186	11323.4
-558.271	10254.3		-640.251	727.19		-558.271	1025.41		-558.271	-13089.5		-558.271	2337.1		-537.009	11764.2
-558.093	3595.87		-640.228	338.991		-558.093	2203.42		-558.093	-801.448		-558.093	6050.27		-536.832	11672
-557.916	8578.31		-640.206	16.995		-557.916	-3259.46		-557.916	6704.63		-557.916	-13367		-536.654	11096.5
-557.739	-1631.61		-640.184	-218.516		-557.739	-9076.5		-557.739	-11893.4		-557.739	-26700.3		-536.477	10116.5
-557.561	-879.624		-640.162	-351.038		-557.561	-3398.84		-557.561	-20112.4		-557.561	-3826.18		-536.299	8830.44
-557.384	3665.8		-640.14	-368.667		-557.384	3321.31		-557.384	2897.41		-557.384	23763.5		-536.122	7351.94
-557.206	-84.1398		-640.117	-264.706		-557.206	-265.208		-557.206	14318.3		-557.206	20219.3		-535.944	5799.97
-557.029	-1093.29		-640.095	-38.0212		-557.029	-3158.16		-557.029	-5614.58		-557.029	4543.18		-535.767	4283.4
-556.851	-4369.41		-640.073	306.869		-556.851	1719.99		-556.851	-15642.5		-556.851	3145.77		-535.589	2885.8
-556.674	6904.59		-640.051	759.973		-556.674	4354.26		-556.674	1734.99		-556.674	5933.14		-535.412	1657.44
-556.496	7993.62		-640.029	1306.27		-556.496	2457.45		-556.496	13221.4		-556.496	1439.86		-535.235	615.528
-556.319	-6108.87		-640.007	1926.39		-556.319	2463.23		-556.319	6508.67		-556.319	-335.977		-535.057	-251.888
-556.142	9341.44		-639.984	2597.52		-556.142	1285.3		-556.142	4165.59		-556.142	3397.66		-534.88	-981.402
-555.964	4018.77		-639.962	3294.44		-555.964	-3859.63		-555.964	8890.65		-555.964	2474.9		-534.702	-1626.43
-555.787	4730.73		-639.94	3990.68		-555.787	-5577.47		-555.787	5235.25		-555.787	-12.6127		-534.525	-2240.93
-555.609	-7884.22		-639.918	4659.8		-555.609	-1653.65		-555.609	-415.044		-555.609	6443.24		-534.347	-2854.88
-555.432	10619.1		-639.896	5276.52		-555.432	1975.47		-555.432	3136.35		-555.432	13478		-534.17	-3450.6
-555.254	-690.846		-639.873	5817.96		-555.254	3381		-555.254	3812.18		-555.254	6533.76		-533.992	-3953.19
-555.077	740.144		-639.851	6264.63		-555.077	2125.06		-555.077	-4069.88		-555.077	-7047.72		-533.815	-4241.99
-554.899	6074.48		-639.829	6601.29		-554.899	-2234.72		-554.899	-4313.59		-554.899	-10824.3		-533.638	-4178.69
-554.722	-5719.33		-639.807	6817.67		-554.722	-2719.08		-554.722	1453.34		-554.722	-5087.7		-533.46	-3641.03
-554.545	-1560.65		-639.785	6908.83		-554.545	3899.51		-554.545	-5510.36		-554.545	911.686		-533.283	-2553.25
-554.367	-11214.4		-639.763	6875.38		-554.367	6394.02		-554.367	-12982		-554.367	3063.08		-533.105	-911.141
-554.19	6476.38		-639.74	6723.34		-554.19	-138.989		-554.19	2409.18		-554.19	-1510.61		-532.928	1198.88
-554.012	129.961		-639.718	6463.83		-554.012	-3463.42		-554.012	19918.4		-554.012	-10455.3		-532.75	3593.36
-553.835	15063.6		-639.696	6112.44		-553.835	700.046		-553.835	10468.7		-553.835	-12326.3		-532.573	6009.22
-553.657	2000.25		-639.674	5688.49		-553.657	895.856		-553.657	-6059.52		-553.657	-6865.73		-532.395	8151.02
-553.48	884.952		-639.652	5214.03		-553.48	-5390.68		-553.48	-3832.19		-553.48	-8544.14		-532.218	9758.33
-553.302	-2371.91		-639.629	4712.77		-553.302	-7691.6		-553.302	1150.28		-553.302	-16293.1		-532.041	10669.7
-553.125	8975.63		-639.607	4208.98		-553.125	-3168.47		-553.125	-5624.14		-553.125	-13819.1		-531.863	10857.6
-552.948	-7387.25		-639.585	3726.29		-552.948	968.178		-552.948	-8651.27		-552.948	-2449.07		-531.686	10421.8
-552.77	-1501.18		-639.563	3286.63		-552.77	1001.05		-552.77	-2154.44		-552.77	4570.31		-531.508	9545.75
-552.593	13277.8		-639.541	2909.22		-552.593	-265.443		-552.593	1224.31		-552.593	6947.65		-531.331	8436.45
-552.415	7181.13		-639.519	2609.7		-552.415	506.98		-552.415	1192.45		-552.415	5773.08		-531.153	7269.4
-552.238	-3038.41		-639.496	2399.52		-552.238	2115.24		-552.238	4489.81		-552.238	-2234.34		-530.976	6155.68
-552.06	5617.04		-639.474	2285.42		-552.06	312.441		-552.06	8265.63		-552.06	-5977.67		-530.798	5134.4
-551.883	10070.1		-639.452	2269.31		-551.883	-3187.36		-551.883	10744.5		-551.883	2139.56		-530.621	4182.88
-551.705	7799.66		-639.43	2348.21		-551.705	-1367.7		-551.705	12322.6		-551.705	2642.43		-530.444	3233.07
-551.528	3777.28		-639.408	2514.58		-551.528	4132.31		-551.528	8810.56		-551.528	-11190.4		-530.266	2189.11
-551.351	-908.512		-639.385	2756.82		-551.351	4668.69		-551.351	2836.08		-551.351	-10525.8		-530.089	949.812
-551.173	-12703.9		-639.363	3059.89		-551.173	1208.79		-551.173	797.825		-551.173	12614.9		-529.911	-557.255
-550.996	-6757.04		-639.341	3406.24		-550.996	832.748		-550.996	-2568.44		-550.996	25725		-529.734	-2332.98
-550.818	-9134.49		-639.319	3776.71		-550.818	2464.19		-550.818	-8998.12		-550.818	15172.8		-529.556	-4273.18
-550.641	-2440.92		-639.297	4151.56		-550.641	3003.91		-550.641	-7344.41		-550.641	1006.01		-529.379	-6169.52
-550.463	-3084.55		-639.275	4511.52		-550.463	4082.41		-550.463	1165.98		-550.463	-4622.03		-529.201	-7758.95
-550.286	-6003.28		-639.252	4838.79		-550.286	2966.92		-550.286	6229.7		-550.286	545.391		-529.024	-8809.48
-550.108	8040.47		-639.23	5117.92		-550.108	-3069.87		-550.108	13710.4		-550.108	18165.7		-528.846	-9205.87
-549.931	13615.2		-639.208	5336.58		-549.931	-4724.04		-549.931	23925.3		-549.931	27739.9		-528.669	-8992.92
-549.754	-3635.49		-639.186	5486.2		-549.754	3268.32		-549.754	18479.6		-549.754	7235.34		-528.492	-8353
-549.576	-2253.07		-639.164	5562.32		-549.576	7485.49		-549.576	4294.53		-549.576	-19664.8		-528.314	-7526.49
-549.399	2267.74		-639.141	5564.8		-549.399	268.453		-549.399	8054.85		-549.399	-17853.9		-528.137	-6711.72
-549.221	-5437.61		-639.119	5497.76		-549.221	-4616.88		-549.221	13786.7		-549.221	-587.968		-527.959	-5989.06
-549.044	3754.55		-639.097	5369.3		-549.044	813.514		-549.044	-9143.5		-549.044	1813.62		-527.782	-5301.44
-548.866	604.705		-639.075	5191.03		-548.866	5199.5		-548.866	-32334.6		-548.866	-6947.87		-527.604	-4497.48
-548.689	-1646.16		-639.053	4977.38		-548.689	3081.84		-548.689	-17248.8		-548.689	-10073.6		-527.427	-3415.86
-548.511	-1724.64		-639.031	4744.84		-548.511	3350.21		-548.511	6492.75		-548.511	-5038.44		-527.25	-1971.68
-548.334	6875.58		-639.008	4510.94		-548.334	7331		-548.334	-44.7429		-548.334	6535.05		-527.072	-206.038
-548.157	2400.68		-638.986	4293.35		-548.157	5471.01		-548.157	-13439.6		-548.157	18961.2		-526.895	1720.58
-547.979	-2483.65		-638.964	4108.81		-547.979	-2768.61		-547.979	-5358.45		-547.979	18958.9		-526.717	3582.36
-547.802	3804.16		-638.942	3972.22		-547.802	-6275.09		-547.802	4175.52		-547.802	4573.32		-526.54	5161.04
-547.624	-5064.43		-638.92	3895.71		-547.624	-338.495		-547.624	-1816.73		-547.624	-11066.2		-526.362	6306.84
-547.447	-2955.06		-638.898	3887.93		-547.447	6090.1		-547.447	-6028.56		-547.447	-18519.1		-526.185	6969.86
-547.269	-4575.18		-638.875	3953.44		-547.269	4405.31		-547.269	-833.334		-547.269	-16878.9		-526.007	7199.04
-547.092	1128.63		-638.853	4092.33		-547.092	-780.235		-547.092	-1005.3		-547.092	-10743.8		-525.83	7114.2
-546.914	-4728.13		-638.831	4300.08		-546.914	-740.309		-546.914	-6928.36		-546.914	-6525.19		-525.652	6859.65
-546.737	13999		-638.809	4567.6		-546.737	1717.12		-546.737	-3805.84		-546.737	635.537		-525.475	6552.53
-546.56	-346.422		-638.787	4881.52		-546.56	-839.812		-546.56	5886.4		-546.56	16153.3		-525.298	6244.8
-546.382	-7887.53		-638.764	5224.71		-546.382	-4305.8		-546.382	5237.79		-546.382	21116.3		-525.12	5917.86
-546.205	6178.2		-638.742	5576.99		-546.205	-784.287		-546.205	-5548.02		-546.205	3080.48		-524.943	5515.39
-546.027	3111.44		-638.72	5915.95		-546.027	5108.68		-546.027	-7549.39		-546.027	-8819.02		-524.765	4997.51
-545.85	-3775.13		-638.698	6218.01		-545.85	4507.67		-545.85	5179.63		-545.85	3369.19		-524.588	4382.73
-545.672	11858.4		-638.676	6459.42		-545.672	-262.595		-545.672	14652.2		-545.672	9518.94		-524.41	3748.67
-545.495	137.859		-638.654	6617.38		-545.495	-1831.57		-545.495	7942.93		-545.495	-1517.24		-524.233	3188.39
-545.317	260.851		-638.631	6671.14		-545.317	448.91		-545.317	-3408.16		-545.317	-352.255		-524.055	2749.9
-545.14	-3873.19		-638.609	6602.97		-545.14	3219.8		-545.14	-4058.72		-545.14	9528.23		-523.878	2399.81
-544.963	5782.74		-638.587	6399.04		-544.963	4910.99		-544.963	5344.32		-544.963	-463.767		-523.701	2035.4
-544.785	-15545		-638.565	6050.21		-544.785	4637.82		-544.785	16762		-544.785	-11995.3		-523.523	1537.17
-544.608	-3388.04		-638.543	5552.5		-544.608	805.176		-544.608	22792		-544.608	1278.9		-523.346	828.079
-544.43	5408.17		-638.52	4907.44		-544.43	-6465.75		-544.43	16677.5		-544.43	14189.6		-523.168	-94.1496
-544.253	-5120.69		-638.498	4122.14		-544.253	-12234.9		-544.253	3043.77		-544.253	9534.53		-522.991	-1163.14
-544.075	1264.17		-638.476	3209.17		-544.075	-10054.4		-544.075	-2322.26		-544.075	9439.13		-522.813	-2275.55
-543.898	-1012.51		-638.454	2186.12		-543.898	-1950.84		-543.898	3271.15		-543.898	10279.4		-522.636	-3326.44
-543.72	4242.04		-638.432	1075.04		-543.72	2273.73		-543.72	6507.59		-543.72	-6546.04		-522.458	-4234.85
-543.543	4058.5		-638.41	-98.3469		-543.543	716.428		-543.543	3948.68		-543.543	-14706.7		-522.281	-4958.33
-543.366	-2664.35		-638.387	-1305.64		-543.366	1729.68		-543.366	3052.75		-543.366	4210.78		-522.104	-5499.95
-543.188	-874.711		-638.365	-2516.78		-543.188	6633.9		-543.188	2845.04		-543.188	14157.4		-521.926	-5906.79
-543.011	-9976.01		-638.343	-3701.2		-543.011	7331.62		-543.011	152.04		-543.011	2342.4		-521.749	-6254.77
-542.833	15066.1		-638.321	-4828.98		-542.833	2697.33		-542.833	-1139.75		-542.833	1656.23		-521.571	-6619.51
-542.656	-8184.13		-638.299	-5871.92		-542.656	-658.119		-542.656	-2803.08		-542.656	11690.4		-521.394	-7042.54
-542.478	10993.1		-638.276	-6804.65		-542.478	-1152.11		-542.478	-7203.9		-542.478	9772.8		-521.216	-7508.51
-542.301	-1544.26		-638.254	-7605.49		-542.301	-755.135		-542.301	-2604.23		-542.301	11288.3		-521.039	-7944.62
-542.123	-4239.85		-638.232	-8257.22		-542.123	1387.93		-542.123	11124.9		-542.123	23880.1		-520.861	-8242.63
-541.946	-1970.16		-638.21	-8747.63		-541.946	3891.32		-541.946	8523.05		-541.946	17833.6		-520.684	-8293.82
-541.769	4592.46		-638.188	-9069.87		-541.769	2850.57		-541.769	-11760.7		-541.769	-1224.17		-520.507	-8024.42
-541.591	1597.84		-638.166	-9222.58		-541.591	492.444		-541.591	-13195.1		-541.591	4608.91		-520.329	-7420.27
-541.414	-2372.7		-638.143	-9209.74		-541.414	1438.84		-541.414	10181		-541.414	20793.4		-520.152	-6533.88
-541.236	1123.35		-638.121	-9040.37		-541.236	2065.19		-541.236	19876.5		-541.236	9341.84		-519.974	-5472.05
-541.059	2681.2		-638.099	-8728		-541.059	-2634.55		-541.059	5878.18		-541.059	-10605.5		-519.797	-4369.08
-540.881	2982.05		-638.077	-8289.93		-540.881	-6515		-540.881	-3303.67		-540.881	-4484.99		-519.619	-3354.98
-540.704	4267.98		-638.055	-7746.42		-540.704	-2140.41		-540.704	-1308.98		-540.704	13303.3		-519.442	-2528.12
-540.526	-1914.87		-638.032	-7119.74		-540.526	2833		-540.526	-3787.03		-540.526	16071.3		-519.264	-1937.55
-540.349	-6489.62		-638.01	-6433.19		-540.349	-1947.47		-540.349	-11522.8		-540.349	3684.39		-519.087	-1575.48
-540.172	-1621.5		-637.988	-5710.09		-540.172	-7797.51		-540.172	-20671.5		-540.172	-15307.5		-518.91	-1380.4
-539.994	3080.91		-637.966	-4972.82		-539.994	-2521.5		-539.994	-27296.2		-539.994	-29058.9		-518.732	-1252.67
-539.817	1030.3		-637.944	-4242.01		-539.817	2556.14		-539.817	-14292.6		-539.817	-21347.5		-518.555	-1083.1
-539.639	12571.1		-637.922	-3535.72		-539.639	-6297.92		-539.639	12569.2		-539.639	1221.31		-518.377	-789.383
-539.462	8334.55		-637.899	-2868.94		-539.462	-13753.6		-539.462	13899.4		-539.462	7955.97		-518.2	-347.907
-539.284	-3052.17		-637.877	-2253.14		-539.284	-4006.99		-539.284	-8453.89		-539.284	-11093.5		-518.022	193.418
-539.107	9457.75		-637.855	-1696.06		-539.107	5729.21		-539.107	-7047.47		-539.107	-26196.3		-517.845	729.359
-538.929	-7072.02		-637.833	-1201.75		-538.929	87.5556		-538.929	13715.9		-538.929	-9305.91		-517.667	1134.4
-538.752	5058.53		-637.811	-770.745		-538.752	-4975.25		-538.752	8905.71		-538.752	22451.7		-517.49	1307.72
-538.575	-1245		-637.788	-400.418		-538.575	-118.185		-538.575	-7513.68		-538.575	28826.3		-517.313	1208.26
-538.397	-3146.39		-637.766	-85.5438		-538.397	242.136		-538.397	1269.1		-538.397	6174.86		-517.135	868.482
-538.22	-328.141		-637.744	181.062		-538.22	-4164.15		-538.22	11427.4		-538.22	-13058.7		-516.958	384.987
-538.042	-5537.23		-637.722	407.801		-538.042	-633.745		-538.042	379.062		-538.042	-14424.2		-516.78	-108.183
-537.865	-1114.17		-637.7	603.507		-537.865	1963.61		-537.865	-47.662		-537.865	-4694.92		-516.603	-475.663
-537.687	5787.49		-637.678	776.663		-537.687	-6588.67		-537.687	15387.7		-537.687	16866.8		-516.425	-618.249
-537.51	-1526.19		-637.655	934.671		-537.51	-10428.1		-537.51	9712.33		-537.51	37507.6		-516.248	-502.412
-537.332	-5444.44		-637.633	1083.21		-537.332	-2110.62		-537.332	-9253.83		-537.332	28523.4		-516.07	-171.01
-537.155	5954.91		-637.611	1225.69		-537.155	396.094		-537.155	-8038.46		-537.155	1269.36		-515.893	272.506
-536.978	4760.71		-637.589	1362.96		-536.978	-5974.41		-536.978	-1292.75		-536.978	-7164.2		-515.716	703.561
-536.8	-2872.76		-637.567	1493.04		-536.8	-4089.01		-536.8	-5628.67		-536.8	-6705.01		-515.538	1023.79
-536.623	6614.5		-637.544	1611.2		-536.623	5915.03		-536.623	2407.92		-536.623	-22079		-515.361	1195
-536.445	1043.8		-637.522	1710.15		-536.445	9522.81		-536.445	19856.1		-536.445	-28555.7		-515.183	1246.79
-536.268	-4450.44		-637.5	1780.44		-536.268	4921.8		-536.268	12572.5		-536.268	-9663.29		-515.006	1261.09
-536.09	688.868		-637.478	1811.04		-536.09	-506.304		-536.09	-6814.87		-536.09	-681.89		-514.828	1347.45
-535.913	-12574.1		-637.456	1790.03		-535.913	-1328.72		-535.913	-1560.91		-535.913	-11157.7		-514.651	1619.3
-535.735	12516.9		-637.434	1705.46		-535.735	3130.53		-535.735	14865.5		-535.735	-8298.18		-514.473	2170.49
-535.558	-1533.94		-637.411	1546.18		-535.558	4261.35		-535.558	14144.6		-535.558	1635.44		-514.296	3047.54
-535.381	3581.58		-637.389	1302.77		-535.381	-2435.15		-535.381	8560.17		-535.381	-12022.4		-514.119	4222.4
-535.203	473.797		-637.367	968.388		-535.203	-4240.34		-535.203	12865.8		-535.203	-29225.8		-513.941	5581.94
-535.026	3349.31		-637.345	539.562		-535.026	3272.78		-535.026	12001.6		-535.026	-18056.4		-513.764	6948.74
-534.848	4091.3		-637.323	16.8026		-534.848	4544.43		-534.848	-2955.76		-534.848	-574.116		-513.586	8129.06
-534.671	4533.91		-637.301	-594.912		-534.671	-1359.92		-534.671	-14704.5		-534.671	-8483.7		-513.409	8965.48
-534.493	-6544.65		-637.278	-1285.88		-534.493	335.451		-534.493	-6766.08		-534.493	-25802		-513.231	9369.35
-534.316	398.837		-637.256	-2041.65		-534.316	4084.08		-534.316	12594.8		-534.316	-18747.1		-513.054	9323.96
-534.138	-7814.76		-637.234	-2843.25		-534.138	-729.876		-534.138	19184		-534.138	10291		-512.876	8867.66
-533.961	61.4534		-637.212	-3667.67		-533.961	-1772.16		-533.961	6222.54		-533.961	24341.4		-512.699	8073.15
-533.784	-487.349		-637.19	-4488.53		-533.784	5164.78		-533.784	-4957.87		-533.784	8587.28		-512.522	7032.9
-533.606	1002.77		-637.167	-5277.06		-533.606	4168.44		-533.606	-1590.4		-533.606	-1469.98		-512.344	5851.84
-533.429	-6129.41		-637.145	-6003.17		-533.429	-1460.73		-533.429	2203.01		-533.429	17047.7		-512.167	4643.4
-533.251	1755.94		-637.123	-6636.72		-533.251	2394.25		-533.251	-2499.27		-533.251	29294.3		-511.989	3524.38
-533.074	3759.58		-637.101	-7148.81		-533.074	5265.95		-533.074	-7976.4		-533.074	11497		-511.812	2605.24
-532.896	-1412.43		-637.079	-7513.16		-532.896	17.638		-532.896	-10576.8		-532.896	-6727.41		-511.634	1974.26
-532.719	-10592.2		-637.057	-7707.39		-532.719	1566.89		-532.719	-8664.88		-532.719	-8400.54		-511.457	1678.98
-532.541	2593.11		-637.034	-7714.24		-532.541	5562.67		-532.541	-1054.75		-532.541	-7700.45		-511.279	1712.57
-532.364	5931.39		-637.012	-7522.61		-532.364	-4285.77		-532.364	-322.938		-532.364	-1344.6		-511.102	2013.34
-532.187	-1727.39		-636.99	-7128.36		-532.187	-10001.8		-532.187	-9146.42		-532.187	10676.4		-510.925	2479.53
-532.009	-3344.62		-636.968	-6534.88		-532.009	5519.47		-532.009	-4826.31		-532.009	5578.7		-510.747	2994.58
-531.832	1063.28		-636.946	-5753.35		-531.832	15335.7		-531.832	10967.5		-531.832	-4811.65		-510.57	3453.55
-531.654	-1080.78		-636.923	-4802.65		-531.654	2679.72		-531.654	6563.92		-531.654	8054.24		-510.392	3783.48
-531.477	2691.12		-636.901	-3708.94		-531.477	-6333.76		-531.477	-9867.35		-531.477	16667.3		-510.215	3953.55
-531.299	-4183.79		-636.879	-2504.98		-531.299	-386.087		-531.299	-3419.41		-531.299	-1584.94		-510.037	3974.57
-531.122	-1931.54		-636.857	-1229.02		-531.122	1640.93		-531.122	11349.5		-531.122	-3647.29		-509.86	3889.15
-530.944	8251.54		-636.835	76.4673		-530.944	-2023.72		-530.944	4863.33		-530.944	18781.8		-509.682	3756.71
-530.767	92.6598		-636.813	1366.34		-530.767	-6.78067		-530.767	-3425.22		-530.767	13314.4		-509.505	3638.38
-530.59	4349.19		-636.79	2594.49		-530.59	2195.07		-530.59	3311.36		-530.59	-9921.08		-509.328	3584.64
-530.412	-2238.44		-636.768	3715.61		-530.412	-91.1266		-530.412	4158.7		-530.412	831.192		-509.15	3624.42
-530.235	-719.028		-636.746	4687.03		-530.235	1117.8		-530.235	-1272.15		-530.235	18855.1		-508.973	3753.7
-530.057	299.309		-636.724	5470.45		-530.057	4730.87		-530.057	3293.94		-530.057	3940.23		-508.795	3926.22
-529.88	7454.77		-636.702	6033.58		-529.88	2846.12		-529.88	-402.296		-529.88	-8296.41		-508.618	4056.19
-529.702	7068.9		-636.679	6351.5		-529.702	-1538.58		-529.702	-21453.1		-529.702	620.145		-508.44	4041.47
-529.525	-15823.2		-636.657	6407.82		-529.525	-2181.92		-529.525	-25171.7		-529.525	-5712.59		-508.263	3804.19
-529.347	153.995		-636.635	6195.49		-529.347	1019.24		-529.347	-4097.83		-529.347	-19670		-508.085	3329.43
-529.17	1830.91		-636.613	5717.24		-529.17	5358.68		-529.17	7595.24		-529.17	-7279.94		-507.908	2677.61
-528.992	2677.93		-636.591	4985.61		-528.992	6135.65		-528.992	6489.39		-528.992	8958.2		-507.731	1958.09
-528.815	-864.433		-636.569	4022.61		-528.815	2836.14		-528.815	9540.12		-528.815	5781.04		-507.553	1274.82
-528.638	-382.864		-636.546	2858.97		-528.638	2137.64		-528.638	4810.51		-528.638	5546.92		-507.376	673.077
-528.46	590.245		-636.524	1533.06		-528.46	3538.57		-528.46	-8931.22		-528.46	11391.3		-507.198	117.641
-528.283	6603.66		-636.502	89.4017		-528.283	899.383		-528.283	-4295.88		-528.283	9776.99		-507.021	-484.432
-528.105	2335.66		-636.48	-1422.96		-528.105	-754.885		-528.105	11783.5		-528.105	16873.7		-506.843	-1226.51
-527.928	1762.68		-636.458	-2952.4		-527.928	1898.45		-527.928	5958.73		-527.928	29096.8		-506.666	-2138.43
-527.75	-7465.43		-636.435	-4446.69		-527.75	-382.583		-527.75	-10795.9		-527.75	13630.2		-506.488	-3146.69
-527.573	3020.95		-636.413	-5855.04		-527.573	-3935.36		-527.573	-5202.3		-527.573	-10292.1		-506.311	-4078.71
-527.395	-4162.72		-636.391	-7130.1		-527.395	3796.55		-527.395	14923.1		-527.395	-1081.87		-506.134	-4711.72
-527.218	4854.77		-636.369	-8229.82		-527.218	10293.8		-527.218	20321.7		-527.218	17177.3		-505.956	-4847.78
-527.041	-5705.92		-636.347	-9119.05		-527.041	1888.27		-527.041	5248.56		-527.041	10204.3		-505.779	-4385.18
-526.863	9714.62		-636.325	-9770.93		-526.863	-2558.15		-526.863	-13289.2		-526.863	-1388.08		-505.601	-3357.46
-526.686	-4908.05		-636.302	-10167.9		-526.686	5658.9		-526.686	-14650.3		-526.686	-3560.51		-505.424	-1924.67
-526.508	-5584.16		-636.28	-10302.2		-526.508	2923.59		-526.508	460.096		-526.508	-7452.53		-505.246	-321.877
-526.331	3544.02		-636.258	-10176.3		-526.331	-10828		-526.331	4101.44		-526.331	487.047		-505.069	1212.33
-526.153	2717.18		-636.236	-9802.54		-526.153	-8656.34		-526.153	-12393.3		-526.153	21403.1		-504.891	2498.24
-525.976	3214.93		-636.214	-9202.52		-525.976	4079.89		-525.976	-17454.2		-525.976	14510.5		-504.714	3447.27
-525.798	-6775.64		-636.191	-8406.13		-525.798	4228.36		-525.798	1799.01		-525.798	-19254.3		-504.537	4060.31
-525.621	1056.86		-636.169	-7450.21		-525.621	-647.205		-525.621	13987.9		-525.621	-26418.6		-504.359	4403.07
-525.444	-7300.09		-636.147	-6376.95		-525.444	489.212		-525.444	1747.27		-525.444	-4149.52		-504.182	4573.14
-525.266	1259.51		-636.125	-5232.04		-525.266	-2543.79		-525.266	-14953.4		-525.266	4290.75		-504.004	4666.59
-525.089	6688.41		-636.103	-4062.76		-525.089	-6904.85		-525.089	-20475.8		-525.089	898.524		-503.827	4745.75
-524.911	3889.92		-636.081	-2915.95		-524.911	292.255		-524.911	-17323.1		-524.911	11240.3		-503.649	4811.54
-524.734	-11723.7		-636.058	-1836.13		-524.734	7410.88		-524.734	-9043		-524.734	19642.3		-503.472	4792.06
-524.556	-9448.99		-636.036	-863.621		-524.556	1887.83		-524.556	-519.571		-524.556	6200.25		-503.294	4561.77
-524.379	8926.88		-636.014	-32.977		-524.379	-2996.79		-524.379	3135.59		-524.379	-9654.89		-503.117	3993.74
-524.201	-106.244		-635.992	628.36		-524.201	537.183		-524.201	4814.08		-524.201	-7492.81		-502.94	3025.74
-524.024	-4479.02		-635.97	1101.07		-524.024	2655.15		-524.024	6933.6		-524.024	3053.91		-502.762	1705.79
-523.847	-3152.9		-635.947	1374.59		-523.847	2707.1		-523.847	6891.37		-523.847	6704.46		-502.585	189.891
-523.669	-2955.43		-635.925	1447.37		-523.669	4650.79		-523.669	6041.47		-523.669	4202.4		-502.407	-1309.17
-523.492	-267.727		-635.903	1326.73		-523.492	2025.59		-523.492	5415.91		-523.492	3656.98		-502.23	-2593.88
-523.314	-1036.46		-635.881	1028.31		-523.314	-5132.06		-523.314	2112.31		-523.314	4180.69		-502.052	-3536.57
-523.137	1362.49		-635.859	575.22		-523.137	-7472.49		-523.137	864.36		-523.137	-2957.65		-501.875	-4092.99
-522.959	-4203.58		-635.837	-3.18576		-522.959	-5474.8		-522.959	7269.44		-522.959	-15306.2		-501.697	-4280.08
-522.782	12484.6		-635.814	-672.746		-522.782	-3668.6		-522.782	11475		-522.782	-17873		-501.52	-4143.03
-522.604	-2444.83		-635.792	-1396.12		-522.604	52.9798		-522.604	3529.85		-522.604	-7040.19		-501.343	-3734.99
-522.427	-12341.6		-635.77	-2134.55		-522.427	4453.53		-522.427	-8927.77		-522.427	4994.03		-501.165	-3115.35
-522.25	-372.404		-635.748	-2849.61		-522.25	6498.67		-522.25	-14637.7		-522.25	9015.59		-500.988	-2356.08
-522.072	7429.74		-635.726	-3504.93		-522.072	8900.52		-522.072	-10989.2		-522.072	3338.43		-500.81	-1543.22
-521.895	3171.47		-635.704	-4067.83		-521.895	9265.09		-521.895	-1861.36		-521.895	-7551.99		-500.633	-768.442
-521.717	-2957.24		-635.681	-4510.69		-521.717	2745.53		-521.717	2050.08		-521.717	-8682.36		-500.455	-112.851
-521.54	-15746.6		-635.659	-4812.15		-521.54	-2314.56		-521.54	-4211.2		-521.54	8921.52		-500.278	373.076
-521.362	1134.73		-635.637	-4957.9		-521.362	450.246		-521.362	-7036.87		-521.362	29105		-500.1	688.237
-521.185	-392.813		-635.615	-4941.26		-521.185	840.608		-521.185	1865.04		-521.185	31127.2		-499.923	888.415
-521.007	-3310.53		-635.593	-4763.34		-521.007	-4428.28		-521.007	8114.23		-521.007	17283.3		-499.746	1071.16
-520.83	5099.49		-635.57	-4432.86		-520.83	-4591.36		-520.83	3850.22		-520.83	3603.67		-499.568	1336.58
-520.653	4326.35		-635.548	-3965.64		-520.653	91.9889		-520.653	-329.43		-520.653	-2043.33		-499.391	1740.96
-520.475	-7916.1		-635.526	-3383.77		-520.475	986.987		-520.475	-1840.1		-520.475	-5874.19		-499.213	2271.04
-520.298	-637.951		-635.504	-2714.53		-520.298	39.6049		-520.298	-4606.64		-520.298	-16832.9		-499.036	2858.46
-520.12	3558.9		-635.482	-1989.1		-520.12	-64.9405		-520.12	-2815.1		-520.12	-25664.6		-498.858	3429.85
-519.943	4466.97		-635.46	-1241.1		-519.943	-2077.23		-519.943	1596.89		-519.943	-12071.7		-498.681	3965.25
-519.765	-87.6332		-635.437	-505.03		-519.765	-2196		-519.765	-2339.85		-519.765	15051.7		-498.503	4531.27
-519.588	-2171.03		-635.415	185.237		-519.588	1302.53		-519.588	-5919.25		-519.588	22797.5		-498.326	5265.95
-519.41	-1146.58		-635.393	797.997		-519.41	-311.003		-519.41	3270.28		-519.41	10777.4		-498.149	6315.27
-519.233	2833.7		-635.371	1305.09		-519.233	-6150.08		-519.233	9694.47		-519.233	8064.76		-497.971	7745.03
-519.056	10923.8		-635.349	1683.1		-519.056	-4891.06		-519.056	586.981		-519.056	14962.5		-497.794	9469.78
-518.878	-3077.63		-635.326	1914.37		-518.878	1302.65		-518.878	-8355.49		-518.878	11331		-497.616	11240.4
-518.701	8578.99		-635.304	1987.72		-518.701	3335.09		-518.701	-9798.6		-518.701	4905.87		-497.439	12709.3
-518.523	220.174		-635.282	1898.9		-518.523	2457.32		-518.523	-14104.3		-518.523	10370		-497.261	13553.7
-518.346	3802.34		-635.26	1650.73		-518.346	-636.762		-518.346	-14515.9		-518.346	14632.2		-497.084	13601
-518.168	2082.49		-635.238	1252.96		-518.168	-6727.11		-518.168	-1345.54		-518.168	9281.51		-496.906	12894.2
-517.991	-4501.28		-635.216	721.813		-517.991	-5826.62		-517.991	7828.09		-517.991	9957.47		-496.729	11664.8
-517.813	2446.46		-635.193	79.3278		-517.813	4131.56		-517.813	2143.25		-517.813	17248.8		-496.551	10229.5
-517.636	-3337.91		-635.171	-647.589		-517.636	6583.25		-517.636	860.545		-517.636	11770.2		-496.374	8866.56
-517.459	10398		-635.149	-1428.26		-517.459	-675.327		-517.459	10092.4		-517.459	-5375.8		-496.197	7730.63
-517.281	-11748.5		-635.127	-2229.45		-517.281	-215.141		-517.281	9743.77		-517.281	-15260.5		-496.019	6836.75
-517.104	-416.54		-635.105	-3016.71		-517.104	7533.21		-517.104	-1830.16		-517.104	-13251.9		-495.842	6103
-516.926	2677.23		-635.082	-3755.71		-516.926	7402.75		-516.926	-3576.64		-516.926	-5215.33		-495.664	5418.23
-516.749	-4467.2		-635.06	-4413.51		-516.749	1838.98		-516.749	6908.84		-516.749	4526.37		-495.487	4701.8
-516.571	6126.85		-635.038	-4959.82		-516.571	267.02		-516.571	9758.46		-516.571	7988.69		-495.309	3938.34
-516.394	-5791.97		-635.016	-5368.12		-516.394	-719.043		-516.394	-3313.84		-516.394	5343.74		-495.132	3185.54
-516.216	-1474.4		-634.994	-5616.54		-516.216	-3296.59		-516.216	-15969.2		-516.216	11658.6		-494.954	2558.23
-516.039	6208.51		-634.972	-5688.67		-516.039	-3831.84		-516.039	-9558.54		-516.039	24348.9		-494.777	2191.44
-515.862	-5996		-634.949	-5574.06		-515.862	-4254.96		-515.862	8324.47		-515.862	19020.4		-494.6	2189.11
-515.684	5541.32		-634.927	-5268.52		-515.684	-3979.33		-515.684	11990.4		-515.684	-1120.45		-494.422	2574.05
-515.507	4818.72		-634.905	-4774.18		-515.507	1893.78		-515.507	-847.525		-515.507	-6793.49		-494.245	3260.84
-515.329	-8360.89		-634.883	-4099.39		-515.329	6332.99		-515.329	-6138.73		-515.329	-407.691		-494.067	4067.35
-515.152	8317.78		-634.861	-3258.31		-515.152	1017.07		-515.152	1087.46		-515.152	-3307.65		-493.89	4762.76
-514.974	-990.161		-634.838	-2270.37		-514.974	-4816.57		-514.974	3020.71		-514.974	-371.452		-493.712	5132.95
-514.797	1003.72		-634.816	-1159.59		-514.797	-3263.22		-514.797	423.22		-514.797	25422.9		-493.535	5037.6
-514.619	-1452.29		-634.794	46.3002		-514.619	-725.093		-514.619	5650.9		-514.619	41176.2		-493.357	4439.1
-514.442	-7677.69		-634.772	1316.78		-514.442	1900.02		-514.442	8545.7		-514.442	20959.5		-493.18	3396.4
-514.265	1162.1		-634.75	2619.52		-514.265	6846.88		-514.265	-1322.96		-514.265	-3796.8		-493.003	2030.58
-514.087	-3417.31		-634.728	3921.43		-514.087	3851.89		-514.087	-8841.96		-514.087	-6315.75		-492.825	480.214
-513.91	13625.4		-634.705	5189.64		-513.91	-7139.84		-513.91	-5737.85		-513.91	-2023.96		-492.648	-1130.66
-513.732	-10425.3		-634.683	6392.49		-513.732	-6267.4		-513.732	-3870.74		-513.732	1873.08		-492.47	-2696.88
-513.555	-1906.26		-634.661	7500.44		-513.555	5880.1		-513.555	-2273.53		-513.555	12426.4		-492.293	-4111.35
-513.377	8001.98		-634.639	8486.81		-513.377	5081.51		-513.377	5501.87		-513.377	14874.6		-492.115	-5240.31
-513.2	-922.826		-634.617	9328.57		-513.2	-6754.74		-513.2	3625.21		-513.2	3870.94		-491.938	-5920.93
-513.022	265.373		-634.594	10006.8		-513.022	-5932.94		-513.022	-12830.6		-513.022	7029.77		-491.76	-5994.79
-512.845	3263.86		-634.572	10507.2		-512.845	2707.01		-512.845	-15567.4		-512.845	25162		-491.583	-5368.03
-512.668	8701.39		-634.55	10820.4		-512.668	-1920.27		-512.668	2409.73		-512.668	21262		-491.406	-4070.65
-512.49	1182.06		-634.528	10941.8		-512.49	-11764.2		-512.49	10333.5		-512.49	-4903.29		-491.228	-2284.81
-512.313	-13712		-634.506	10872.1		-512.313	-7297.01		-512.313	2980.49		-512.313	-14425.2		-491.051	-324.195
-512.135	2521.23		-634.484	10616.7		-512.135	4387.3		-512.135	5729.31		-512.135	-943.151		-490.873	1433.21
-511.958	-10733.1		-634.461	10185.4		-511.958	6750.54		-511.958	13985.2		-511.958	9198.63		-490.696	2639.13
-511.78	7778.88		-634.439	9592.57		-511.78	2711.53		-511.78	5902.06		-511.78	7177.98		-490.518	3065.71
-511.603	2365.8		-634.417	8856		-511.603	3066.47		-511.603	-5080.88		-511.603	1742.47		-490.341	2663.11
-511.425	-4952.07		-634.395	7996.71		-511.425	7832.4		-511.425	474.179		-511.425	-2101.01		-490.163	1564.43
-511.248	-668.173		-634.373	7038.21		-511.248	10233.2		-511.248	7636.66		-511.248	-3496.43		-489.986	36.9393
-511.071	2168.18		-634.35	6005.81		-511.071	6526.74		-511.071	4667.47		-511.071	-4824.04		-489.809	-1601.07
-510.893	3496.97		-634.328	4925.88		-510.893	-239.251		-510.893	3808.04		-510.893	-5136.42		-489.631	-3066.15
-510.716	4323.43		-634.306	3825.12		-510.716	-3499.83		-510.716	2887.02		-510.716	3961.41		-489.454	-4168.86
-510.538	-10800.9		-634.284	2729.84		-510.538	-2589.97		-510.538	-9158.31		-510.538	15987.1		-489.276	-4832.03
-510.361	-2092.63		-634.262	1665.22		-510.361	-2980.22		-510.361	-15061.6		-510.361	10352.4		-489.099	-5072.48
-510.183	-2528.81		-634.24	654.633		-510.183	-4718.96		-510.183	247.727		-510.183	-6002.14		-488.921	-4962.23
-510.006	813.079		-634.217	-280.931		-510.006	-2969.98		-510.006	13348.6		-510.006	-5418.88		-488.744	-4588.12
-509.828	11614.3		-634.195	-1123.44		-509.828	146.528		-509.828	6272.65		-509.828	8552.16		-488.566	-4023.8
-509.651	4837.27		-634.173	-1858.26		-509.651	-661.117		-509.651	-2659.17		-509.651	11372.5		-488.389	-3320.31
-509.474	10456.6		-634.151	-2474.47		-509.474	-2582.46		-509.474	-2129.5		-509.474	2871.14		-488.212	-2513.53
-509.296	-1216.2		-634.129	-2965.14		-509.296	-1291.93		-509.296	-3482.09		-509.296	-3627.44		-488.034	-1639.78
-509.119	2038.12		-634.106	-3327.38		-509.119	152.812		-509.119	-4419.17		-509.119	-5174.15		-487.857	-749.273
-508.941	3797.65		-634.084	-3562.36		-508.941	-470.877		-508.941	5841.62		-508.941	-587.537		-487.679	90.1353
-508.764	-722.186		-634.062	-3675.13		-508.764	110.93		-508.764	15894.7		-508.764	6214.74		-487.502	799.967
-508.586	4969.06		-634.04	-3674.34		-508.586	1679.79		-508.586	12609.4		-508.586	3839.14		-487.324	1306.06
-508.409	-9023.68		-634.018	-3571.87		-508.409	765.085		-508.409	6137.12		-508.409	-1589.15		-487.147	1557.29
-508.231	4028.75		-633.996	-3382.28		-508.231	-213.628		-508.231	5211.25		-508.231	4247.89		-486.969	1543.88
-508.054	-5376.86		-633.973	-3122.28		-508.054	2636.42		-508.054	2617.75		-508.054	9412.1		-486.792	1309.43
-507.877	-1481.71		-633.951	-2809.98		-507.877	5450.16		-507.877	-3008.17		-507.877	672.508		-486.615	949.261
-507.699	-2295.92		-633.929	-2464.26		-507.699	3003.35		-507.699	-6478.2		-507.699	-5135.8		-486.437	590.768
-507.522	-6337.26		-633.907	-2103.98		-507.522	-1315.04		-507.522	-11391.9		-507.522	337.833		-486.26	360.609
-507.344	4194.71		-633.885	-1747.27		-507.344	-183.61		-507.344	-16592.7		-507.344	-2041.21		-486.082	350.89
-507.167	102.483		-633.863	-1410.88		-507.167	6366.99		-507.167	-9251.7		-507.167	-15089.4		-485.905	597.019
-506.989	3157.51		-633.84	-1109.48		-506.989	9693.71		-506.989	6540.46		-506.989	-21004.3		-485.727	1072.03
-506.812	-5031.44		-633.818	-855.21		-506.812	4188.2		-506.812	7877.15		-506.812	-16053.2		-485.55	1693.58
-506.634	-2879.81		-633.796	-657.19		-506.634	-3600.65		-506.634	-6151.27		-506.634	-4004.2		-485.372	2336.72
-506.457	13272.5		-633.774	-521.288		-506.457	-4458.93		-506.457	-11592		-506.457	11095		-485.195	2848.02
-506.28	7088.14		-633.752	-449.954		-506.28	31.3564		-506.28	-3528.8		-506.28	9950.28		-485.018	3060.59
-506.102	-6251.58		-633.729	-442.253		-506.102	3644.41		-506.102	-205.387		-506.102	-10425.6		-484.84	2812.43
-505.925	2396.13		-633.707	-494.028		-505.925	5121.53		-505.925	-4313.91		-505.925	-13656.8		-484.663	1972.33
-505.747	-10883.9		-633.685	-598.228		-505.747	2600.8		-505.747	-2508.09		-505.747	9923.55		-484.485	476.869
-505.57	4852.79		-633.663	-745.365		-505.57	-4595.93		-505.57	3152.01		-505.57	17029.8		-484.308	-1624.98
-505.392	-1996.69		-633.641	-924.081		-505.392	-6287.02		-505.392	2062.35		-505.392	-2271.3		-484.13	-4136.76
-505.215	763.135		-633.619	-1121.81		-505.215	3010.94		-505.215	959.621		-505.215	-5209.27		-483.953	-6715.92
-505.037	2778.67		-633.596	-1325.5		-505.037	8643.25		-505.037	9379.54		-505.037	11108.3		-483.775	-8932.02
-504.86	6520.73		-633.574	-1522.33		-504.86	2338.2		-504.86	16361.3		-504.86	5853.35		-483.598	-10375.3
-504.683	-9209.88		-633.552	-1700.44		-504.683	-910.726		-504.683	9299.28		-504.683	-15054.8		-483.421	-10778
-504.505	2012.28		-633.53	-1849.59		-504.505	4036.33		-504.505	-2706.81		-504.505	-11196.1		-483.243	-10097.2
-504.328	18805.6		-633.508	-1961.76		-504.328	2018.49		-504.328	-4573.96		-504.328	8812.67		-483.066	-8520.9
-504.15	-2859.16		-633.485	-2031.55		-504.15	-5782.43		-504.15	2888.4		-504.15	8485.73		-482.888	-6396.54
-503.973	7347.93		-633.463	-2056.53		-503.973	-3214.81		-503.973	8766.5		-503.973	-5354.97		-482.711	-4112.97
-503.795	6851.81		-633.441	-2037.38		-503.795	3780.34		-503.795	6447.89		-503.795	-5359.54		-482.533	-1986.65
-503.618	-8696.32		-633.419	-1977.84		-503.618	-89.3759		-503.618	-2739.53		-503.618	2002.81		-482.356	-194.166
-503.44	5352.53		-633.397	-1884.47		-503.44	-7299.92		-503.44	-12625.2		-503.44	-1726.33		-482.178	1231.42
-503.263	-4577.07		-633.375	-1766.32		-503.263	-6444.05		-503.263	-17570.1		-503.263	-8689.99		-482.001	2352.55
-503.086	-2816.45		-633.352	-1634.34		-503.086	-2576.28		-503.086	-15444.5		-503.086	-4637.95		-481.824	3257.83
-502.908	6478.27		-633.33	-1500.72		-502.908	832.036		-502.908	-5845.34		-502.908	4438.31		-481.646	4003.18
-502.731	-5807.73		-633.308	-1378.17		-502.731	4461.87		-502.731	8461		-502.731	7392.36		-481.469	4583.42
-502.553	-3173.73		-633.286	-1279.02		-502.553	1926.33		-502.553	18275.8		-502.553	4626.07		-481.291	4940.02
-502.376	6612.78		-633.264	-1214.49		-502.376	-3617.08		-502.376	15032.3		-502.376	-473.239		-481.114	4998.65
-502.198	2709.43		-633.241	-1193.82		-502.198	1096.98		-502.198	1786.1		-502.198	-6912.23		-480.936	4720.71
-502.021	8593.68		-633.219	-1223.62		-502.021	7983.25		-502.021	-9078.22		-502.021	-10263.6		-480.759	4145.29
-501.843	-10756.5		-633.197	-1307.25		-501.843	-261.713		-501.843	-9183.18		-501.843	-6212.15		-480.581	3397.49
-501.666	12027.1		-633.175	-1444.43		-501.666	-11199.7		-501.666	-2222.63		-501.666	752.989		-480.404	2652.3
-501.489	-2303.92		-633.153	-1630.98		-501.489	-6092.78		-501.489	2584.82		-501.489	821.465		-480.227	2066.85
-501.311	-1767.95		-633.131	-1858.86		-501.311	2109.96		-501.311	2970.85		-501.311	-8466.33		-480.049	1714.41
-501.134	-642.186		-633.108	-2116.34		-501.134	-1182.6		-501.134	2841.1		-501.134	-15938.7		-479.872	1555.85
-500.956	-5190.1		-633.086	-2388.46		-500.956	-3376.25		-500.956	1673.03		-500.956	-10680.3		-479.694	1465.25
-500.779	-4327.3		-633.064	-2657.65		-500.779	3152.63		-500.779	-3020.12		-500.779	-1887.13		-479.517	1296.89
-500.601	-2560.35		-633.042	-2904.56		-500.601	4766.2		-500.601	-7058.9		-500.601	-4155.46		-479.339	959.144
-500.424	-9091.44		-633.02	-3109.06		-500.424	-2692.98		-500.424	-4854.77		-500.424	-6644.85		-479.162	457.958
-500.246	-14356.8		-632.997	-3251.25		-500.246	-6419.37		-500.246	5292.14		-500.246	5482.83		-478.984	-111.287
-500.069	-5558.44		-632.975	-3312.62		-500.069	-1656.73		-500.069	21150.2		-500.069	13420.4		-478.807	-618.879
-499.892	-3495.15		-632.953	-3277.13		-499.892	2811.15		-499.892	27203.9		-499.892	148.492		-478.63	-974.906
-499.714	-170.27		-632.931	-3132.27		-499.714	598.145		-499.714	6742.36		-499.714	-9722.86		-478.452	-1184.35
-499.537	-9560.51		-632.909	-2869.89		-499.537	-3293.9		-499.537	-18357.4		-499.537	-438.929		-478.275	-1352.9
-499.359	8181.9		-632.887	-2487.02		-499.359	-577.819		-499.359	-8712.64		-499.359	2863.47		-478.097	-1636.59
-499.182	-1603.25		-632.864	-1986.28		-499.182	4195.07		-499.182	18121.7		-499.182	-4134.69		-477.92	-2157.52
-499.004	11435.5		-632.842	-1376.16		-499.004	-521.124		-499.004	11812.4		-499.004	4698.74		-477.742	-2929.17
-498.827	-10891.4		-632.82	-670.917		-498.827	-7906.32		-498.827	-14317.2		-498.827	16608.7		-477.565	-3834.16
-498.649	-1823.18		-632.798	109.715		-498.649	-2409.85		-498.649	-11811.1		-498.649	2586.23		-477.387	-4671.1
-498.472	-8547.16		-632.776	941.217		-498.472	6561.17		-498.472	4533.13		-498.472	-9897.79		-477.21	-5246.82
-498.295	680.485		-632.753	1795.17		-498.295	1729.81		-498.295	-3217.8		-498.295	9570.5		-477.033	-5460.6
-498.117	1423.68		-632.731	2640.39		-498.117	-4835.16		-498.117	-12834.5		-498.117	26319.9		-476.855	-5331.48
-497.94	5335.56		-632.709	3444.28		-497.94	2934.05		-497.94	1588.53		-497.94	13450.9		-476.678	-4958.51
-497.762	-23.4425		-632.687	4174.25		-497.762	10711.9		-497.762	11368.1		-497.762	2729.19		-476.5	-4449.36
-497.585	8298.81		-632.665	4799.23		-497.585	4281.12		-497.585	1277		-497.585	7223.36		-476.323	-3870.61
-497.407	6702.43		-632.643	5291.17		-497.407	-4625.09		-497.407	-2819.35		-497.407	-525.542		-476.145	-3250.3
-497.23	4825.31		-632.62	5626.41		-497.23	-6378.29		-497.23	-769.302		-497.23	-17065.5		-475.968	-2619.64
-497.052	5436.17		-632.598	5786.95		-497.052	-4978.37		-497.052	-10760.6		-497.052	-17149.4		-475.79	-2050.7
-496.875	1139.27		-632.576	5761.45		-496.875	-263.591		-496.875	-14296.8		-496.875	-11000.8		-475.613	-1652.35
-496.697	7623.03		-632.554	5545.91		-496.697	4995.67		-496.697	3625.17		-496.697	-11820.7		-475.436	-1520.53
-496.52	-4629.3		-632.532	5144.14		-496.52	549.333		-496.52	14736.6		-496.52	-1799.26		-475.258	-1674.61
-496.343	11204.8		-632.51	4567.73		-496.343	-7416.48		-496.343	5327.02		-496.343	17265.3		-475.081	-2024.3
-496.165	-5049.16		-632.487	3835.78		-496.165	-3905.6		-496.165	-1633.49		-496.165	13242.1		-474.903	-2395.2
-495.988	-4654.93		-632.465	2974.15		-495.988	2794.23		-495.988	82.1685		-495.988	-11575.6		-474.726	-2605.51
-495.81	4700.87		-632.443	2014.53		-495.81	-523.574		-495.81	890.918		-495.81	-21241		-474.548	-2554.84
-495.633	5180.82		-632.421	993.042		-495.633	-2380.98		-495.633	8641.41		-495.633	-12864.7		-474.371	-2276.63
-495.455	-6228.12		-632.399	-51.2597		-495.455	4664.63		-495.455	21385.9		-495.455	-10358.5		-474.193	-1923.74
-495.278	1161.13		-632.376	-1078.1		-495.278	3537.64		-495.278	17317.2		-495.278	-7825.97		-474.016	-1693.13
-495.1	-7971		-632.354	-2047.8		-495.1	-9411.5		-495.1	2329.91		-495.1	9443.5		-473.839	-1727.97
-494.923	3794.1		-632.332	-2923.02		-494.923	-12464.9		-494.923	2153.09		-494.923	15040		-473.661	-2047.26
-494.746	7819.68		-632.31	-3670.51		-494.746	70.2451		-494.746	8783.57		-494.746	-11015.2		-473.484	-2537.38
-494.568	7426.34		-632.288	-4262.62		-494.568	10214.5		-494.568	761.633		-494.568	-24385.6		-473.306	-3007.64
-494.391	-4073.88		-632.266	-4678.57		-494.391	10491.2		-494.391	-10381.6		-494.391	7445.08		-473.129	-3280.2
-494.213	6412.45		-632.243	-4905.41		-494.213	7882.75		-494.213	-7448.86		-494.213	30861.2		-472.951	-3270.39
-494.036	943.328		-632.221	-4938.64		-494.036	4585.51		-494.036	-376.027		-494.036	4370.94		-472.774	-3020.39
-493.858	-7540.73		-632.199	-4782.37		-493.858	715.011		-493.858	571.822		-493.858	-18132		-472.596	-2672.45
-493.681	-10947		-632.177	-4449.14		-493.681	226.08		-493.681	892.806		-493.681	1628.29		-472.419	-2395.81
-493.503	1428.45		-632.155	-3959.29		-493.503	2535.75		-493.503	1173.95		-493.503	16893.9		-472.242	-2301.82
-493.326	868.803		-632.132	-3339.92		-493.326	4191.75		-493.326	-2274.03		-493.326	12667.7		-472.064	-2387
-493.149	2067.64		-632.11	-2623.6		-493.149	6882.21		-493.149	-3905.38		-493.149	32316.8		-471.887	-2529.92
-492.971	9989.84		-632.088	-1846.76		-492.971	10621		-492.971	-1978.47		-492.971	54298		-471.709	-2541.38
-492.794	-5289.16		-632.066	-1047.85		-492.794	10154.6		-492.794	-4964.3		-492.794	23612.1		-471.532	-2241
-492.616	8236.58		-632.044	-265.493		-492.616	6061.56		-492.616	-10368.5		-492.616	-16754.5		-471.354	-1523.98
-492.439	5932.15		-632.022	463.476		-492.439	4113.11		-492.439	-4672.09		-492.439	-2760.63		-471.177	-393.027
-492.261	8470.1		-631.999	1105.8		-492.261	3085.43		-492.261	8089.38		-492.261	25431.9		-470.999	1046.74
-492.084	1896.98		-631.977	1633.48		-492.084	-661.907		-492.084	8128.05		-492.084	17859.7		-470.822	2616.4
-491.906	4623.18		-631.955	2025.13		-491.906	-3293.33		-491.906	-4935.11		-491.906	4066.76		-470.645	4101.69
-491.729	-1460.94		-631.933	2267.08		-491.729	-2173.98		-491.729	-9261.18		-491.729	3597.02		-470.467	5296.27
-491.552	-14490.3		-631.911	2354		-491.552	-1826.67		-491.552	2193.03		-491.552	-3937.35		-470.29	6048.14
-491.374	-9676.92		-631.888	2289.2		-491.374	-2820.67		-491.374	11369.9		-491.374	-6168.96		-470.112	6301.25
-491.197	1127.83		-631.866	2084.39		-491.197	-1696.97		-491.197	7141.74		-491.197	11938.7		-469.935	6115.05
-491.019	-154.817		-631.844	1759.09		-491.019	-2021.4		-491.019	-30.4395		-491.019	19313.8		-469.757	5646.39
-490.842	-4430.31		-631.822	1339.62		-490.842	-5832.22		-490.842	-1322.84		-490.842	6721.2		-469.58	5092.87
-490.664	504.493		-631.8	857.697		-490.664	-4236.05		-490.664	-3101.76		-490.664	4269.03		-469.402	4617.58
-490.487	-7643.82		-631.778	348.812		-490.487	3516.46		-490.487	-10555.8		-490.487	6769.33		-469.225	4287.52
-490.309	-1534.45		-631.755	-149.642		-490.309	2800.95		-490.309	-15976.6		-490.309	-6951.22		-469.048	4053.92
-490.132	-1421.19		-631.733	-600.328		-490.132	-7098.78		-490.132	-11464		-490.132	-15782.8		-468.87	3784.08
-489.955	194.047		-631.711	-967.935		-489.955	-7721.85		-489.955	-3210.05		-489.955	-6075.18		-468.693	3330.49
-489.777	-1865.57		-631.689	-1221.06		-489.777	2535.12		-489.777	-2429.01		-489.777	-2605.33		-468.515	2607.53
-489.6	5516.95		-631.667	-1333.9		-489.6	5205.51		-489.6	-5310.58		-489.6	-8552.78		-468.338	1644.48
-489.422	-12686.9		-631.644	-1287.66		-489.422	-1418.95		-489.422	1238.14		-489.422	-4861.29		-468.16	596.24
-489.245	164.616		-631.622	-1071.66		-489.245	-2530.45		-489.245	12695.8		-489.245	1694.92		-467.983	-290.172
-489.067	-3763.28		-631.6	-683.96		-489.067	1372.13		-489.067	11355.9		-489.067	2007.82		-467.805	-742.024
-488.89	-12918.1		-631.578	-131.611		-488.89	70.0087		-488.89	497.05		-488.89	5036.72		-467.628	-542.137
-488.712	-6843.9		-631.556	569.567		-488.712	-2496.26		-488.712	940.631		-488.712	5572.86		-467.451	395.641
-488.535	3898.74		-631.534	1395.65		-488.535	1031.21		-488.535	12652.9		-488.535	-1076.06		-467.273	1979.12
-488.358	-4272.02		-631.511	2315.7		-488.358	5475.53		-488.358	16054		-488.358	4153.11		-467.096	3939.42
-488.18	-3821.63		-631.489	3293.16		-488.18	5206.93		-488.18	7318.22		-488.18	15991.4		-466.918	5892.14
-488.003	1974.94		-631.467	4287.65		-488.003	2770.63		-488.003	-760.329		-488.003	3457.98		-466.741	7447.1
-487.825	-4280.37		-631.445	5256.79		-487.825	784.019		-487.825	-2791.4		-487.825	-18124.2		-466.563	8330.94
-487.648	4418		-631.423	6158.31		-487.648	485.759		-487.648	-1277.35		-487.648	-10356.7		-466.386	8472.6
-487.47	-8725.05		-631.4	6952.04		-487.47	2468.54		-487.47	2651.6		-487.47	8085.56		-466.208	8012.5
-487.293	1726.29		-631.378	7601.84		-487.293	2254.45		-487.293	5669.39		-487.293	2740.13		-466.031	7229.74
-487.115	3001.71		-631.356	8077.38		-487.115	-2192.42		-487.115	2682.56		-487.115	-7642.81		-465.854	6423.24
-486.938	-3757.45		-631.334	8355.53		-486.938	-3258.14		-486.938	-5332.06		-486.938	-1897.62		-465.676	5805.24
-486.761	-398.464		-631.312	8421.51		-486.761	1129.19		-486.761	-10941.8		-486.761	486.943		-465.499	5455.91
-486.583	180.022		-631.29	8269.58		-486.583	1103.8		-486.583	-7413.97		-486.583	-6415		-465.321	5349.1
-486.406	5128.42		-631.267	7903.27		-486.406	-3722.04		-486.406	1639.02		-486.406	-1688.58		-465.144	5418.2
-486.228	-3968.68		-631.245	7335.19		-486.228	-1461.72		-486.228	3317.38		-486.228	9139.29		-464.966	5612.66
-486.051	-2259.6		-631.223	6586.41		-486.051	6316.47		-486.051	-3012.68		-486.051	4646.65		-464.789	5910.85
-485.873	4389.55		-631.201	5685.38		-485.873	6296.63		-485.873	-526.81		-485.873	-3993.79		-464.611	6290.75
-485.696	3098.44		-631.179	4666.53		-485.696	923.722		-485.696	11832.2		-485.696	2447.53		-464.434	6690.83
-485.518	4530.96		-631.156	3568.65		-485.518	2991.47		-485.518	11603		-485.518	10715.7		-464.257	6998.92
-485.341	11051.6		-631.134	2432.93		-485.341	9456.18		-485.341	-3676.22		-485.341	6228.72		-464.079	7085.8
-485.164	-14406		-631.112	1301.07		-485.164	9109.17		-485.164	-8977.17		-485.164	5251.09		-463.902	6867.95
-484.986	8870.24		-631.09	213.274		-484.986	4535.55		-484.986	-748.415		-484.986	19664.8		-463.724	6363.04
-484.809	-4246.28		-631.068	-793.616		-484.809	3602.64		-484.809	-1749.46		-484.809	28006		-463.547	5703.93
-484.631	-4086.8		-631.046	-1687.77		-484.631	4118.67		-484.631	-12650.2		-484.631	11668.9		-463.369	5098.69
-484.454	-335.345		-631.023	-2443.77		-484.454	3019.75		-484.454	-11476.3		-484.454	-11536.5		-463.192	4752.12
-484.276	3134.11		-631.001	-3043.67		-484.276	4636.86		-484.276	1725.88		-484.276	-14001.3		-463.014	4783.34
-484.099	-3459.94		-630.979	-3477.63		-484.099	9811.05		-484.099	5908.32		-484.099	4153.89		-462.837	5176.69
-483.921	-7891.09		-630.957	-3744.19		-483.921	11404.4		-483.921	-2465.86		-483.921	19970.5		-462.659	5789.5
-483.744	7351.16		-630.935	-3850.04		-483.744	5870.23		-483.744	-7157.01		-483.744	17160.4		-462.482	6413.8
-483.567	1383.73		-630.912	-3809.43		-483.567	-1263.68		-483.567	-1317.8		-483.567	3914.15		-462.305	6862.84
-483.389	-1235.4		-630.89	-3643.21		-483.389	-3200.99		-483.389	5163.08		-483.389	376.244		-462.127	7039.82
-483.212	6888.72		-630.868	-3377.5		-483.212	126.568		-483.212	4008.53		-483.212	6180.66		-461.95	6955.33
-483.034	3473.55		-630.846	-3042.2		-483.034	2408.85		-483.034	-1157.86		-483.034	156.651		-461.772	6689.65
-482.857	1393.29		-630.824	-2669.26		-482.857	-107.601		-482.857	-3843.98		-482.857	-17450.3		-461.595	6327.15
-482.679	-3701.3		-630.802	-2290.9		-482.679	-2084.2		-482.679	-4311.14		-482.679	-20001.2		-461.417	5904.46
-482.502	-9710.82		-630.779	-1937.92		-482.502	1682.37		-482.502	-6532.82		-482.502	-2832.89		-461.24	5401.74
-482.324	3550.66		-630.757	-1638.02		-482.324	5544.95		-482.324	-10469.6		-482.324	11236.9		-461.062	4777.65
-482.147	-7760.14		-630.735	-1414.4		-482.147	3164.99		-482.147	-10140.4		-482.147	14136		-460.885	4022.42
-481.97	-8432.59		-630.713	-1284.6		-481.97	-370.07		-481.97	-891.936		-481.97	11276.1		-460.708	3196.14
-481.792	-9027.51		-630.691	-1259.7		-481.792	161.963		-481.792	10172.7		-481.792	-365.945		-460.53	2429.62
-481.615	-728.108		-630.668	-1343.87		-481.615	-218.294		-481.615	10806.5		-481.615	-13282.3		-460.353	1885.74
-481.437	-9245.8		-630.646	-1534.28		-481.437	-3932.91		-481.437	3955.6		-481.437	-9701.78		-460.175	1696.54
-481.26	-9419.24		-630.624	-1821.46		-481.26	-4277.67		-481.26	1550.61		-481.26	1683.33		-459.998	1902.99
-481.082	-9502.18		-630.602	-2189.97		-481.082	400.357		-481.082	-308.007		-481.082	681.564		-459.82	2425.58
-480.905	-344.099		-630.58	-2619.41		-480.905	3273.62		-480.905	-8823.86		-480.905	-5748.95		-459.643	3083.82
-480.727	1226.55		-630.558	-3085.69		-480.727	2332.18		-480.727	-10699.8		-480.727	-7322.14		-459.465	3661.38
-480.55	-6232.4		-630.535	-3562.5		-480.55	2036.71		-480.55	1992.83		-480.55	-11756.6		-459.288	3989.33
-480.373	-2767.56		-630.513	-4022.83		-480.373	4033.95		-480.373	11280.1		-480.373	-15144		-459.111	4007.82
-480.195	10119.1		-630.491	-4440.59		-480.195	5996.57		-480.195	8342.13		-480.195	-7376.1		-458.933	3776.58
-480.018	3851.01		-630.469	-4792.1		-480.018	5091.14		-480.018	3566.15		-480.018	-1427.44		-458.756	3431.8
-479.84	-5017.14		-630.447	-5057.46		-479.84	789.875		-479.84	-4777.9		-479.84	-4582.96		-458.578	3114.94
-479.663	-1778.13		-630.425	-5221.64		-479.663	-1686.34		-479.663	-14941.5		-479.663	-1650.18		-458.401	2911.33
-479.485	880.106		-630.402	-5275.39		-479.485	2686.9		-479.485	-3595.66		-479.485	3337.26		-458.223	2827.03
-479.308	-992.771		-630.38	-5215.72		-479.308	8013.25		-479.308	21390.5		-479.308	-4162.32		-458.046	2809.22
-479.13	-4971.5		-630.358	-5046.05		-479.13	5073.44		-479.13	18384.7		-479.13	-4776.63		-457.868	2791.76
-478.953	10783.7		-630.336	-4776.06		-478.953	-3064.77		-478.953	-2076.26		-478.953	16362.1		-457.691	2736.47
-478.776	-4061.06		-630.314	-4421.1		-478.776	-6769.27		-478.776	7311.01		-478.776	30385.8		-457.514	2646.97
-478.598	-3357.16		-630.291	-4001.34		-478.598	-4700.83		-478.598	26826.3		-478.598	22581.6		-457.336	2552.24
-478.421	-2613.66		-630.269	-3540.69		-478.421	-2259.18		-478.421	6732.47		-478.421	17138.2		-457.159	2475.81
-478.243	6986.02		-630.247	-3065.43		-478.243	-2844.52		-478.243	-25651.3		-478.243	17398.5		-456.981	2413.43
-478.066	-4962.33		-630.225	-2602.76		-478.066	-5010.52		-478.066	-18589.9		-478.066	5849.39		-456.804	2332.86
-477.888	12356.9		-630.203	-2179.35		-477.888	-3608.68		-477.888	7623.36		-477.888	-5712.72		-456.626	2193.77
-477.711	-2797.86		-630.181	-1819.87		-477.711	2436.52		-477.711	11537.3		-477.711	-1453.21		-456.449	1974.56
-477.533	5845.13		-630.158	-1545.63		-477.533	4862.57		-477.533	-1020.99		-477.533	2565.22		-456.271	1691.45
-477.356	2288.26		-630.136	-1373.44		-477.356	-628.236		-477.356	-10694		-477.356	-2358.43		-456.094	1399.97
-477.179	-1059.42		-630.114	-1314.75		-477.179	-4419.9		-477.179	-12141.8		-477.179	632.832		-455.917	1176.84
-477.001	-13412.2		-630.092	-1375.01		-477.001	-44.2013		-477.001	-1047.23		-477.001	12272.3		-455.739	1088.97
-476.824	5938.58		-630.07	-1553.41		-476.824	4165.47		-476.824	15327.3		-476.824	15182.5		-455.562	1164.83
-476.646	-4931.06		-630.047	-1842.97		-476.646	2272.34		-476.646	19274.5		-476.646	10227.8		-455.384	1385.24
-476.469	-3528.6		-630.025	-2230.91		-476.469	-244.208		-476.469	10194.8		-476.469	8000.63		-455.207	1700.95
-476.291	-2807.64		-630.003	-2699.4		-476.291	-811.395		-476.291	-2780.75		-476.291	1876.13		-455.029	2065.82
-476.114	-617.774		-629.981	-3226.52		-476.114	-2129.02		-476.114	-16796.3		-476.114	-13569.6		-454.852	2461.74
-475.936	-2270.51		-629.959	-3787.43		-475.936	-1273.73		-475.936	-23423.9		-475.936	-17639		-454.674	2897.61
-475.759	-156.672		-629.937	-4355.73		-475.759	4399.11		-475.759	-18855		-475.759	6161.09		-454.497	3386.88
-475.582	-2187.39		-629.914	-4904.81		-475.582	7504.34		-475.582	-15854.1		-475.582	29395.2		-454.32	3927.69
-475.404	-1963.33		-629.892	-5409.28		-475.404	2167.85		-475.404	-12376.4		-475.404	15981.6		-454.142	4505.79
-475.227	-1115.02		-629.87	-5846.25		-475.227	-4768.57		-475.227	4616.66		-475.227	-11223.8		-453.965	5116.42
-475.049	3398.08		-629.848	-6196.44		-475.049	-4957.43		-475.049	15882.8		-475.049	-7521.45		-453.787	5778.39
-474.872	-14370.5		-629.826	-6445.17		-474.872	-464.464		-474.872	2434		-474.872	10357.5		-453.61	6515.76
-474.694	143.09		-629.803	-6582.93		-474.694	2637.37		-474.694	-8939.09		-474.694	3835.7		-453.432	7310.88
-474.517	-10487		-629.781	-6605.8		-474.517	3081.57		-474.517	-3431.19		-474.517	-6596.42		-453.255	8063.27
-474.339	-12327.8		-629.759	-6515.45		-474.339	2259.39		-474.339	-8004.5		-474.339	6723.07		-453.077	8593.39
-474.162	15245.7		-629.737	-6318.93		-474.162	1760.81		-474.162	-18655.7		-474.162	16676.4		-452.9	8703.28
-473.985	-4975.28		-629.715	-6028.02		-473.985	4602.77		-473.985	-3776.34		-473.985	9303.16		-452.723	8266.54
-473.807	4293.32		-629.693	-5658.51		-473.807	9364.8		-473.807	17110.4		-473.807	13582		-452.545	7297.85
-473.63	9053.11		-629.67	-5229.11		-473.63	6547.09		-473.63	10637.1		-473.63	22271.6		-452.368	5963.17
-473.452	7599.48		-629.648	-4760.33		-473.452	-5581.96		-473.452	186.361		-473.452	1986.09		-452.19	4525.43
-473.275	872.535		-629.626	-4273.22		-473.275	-11629.7		-473.275	7706.91		-473.275	-23974.9		-452.013	3253.54
-473.097	6219.81		-629.604	-3788.17		-473.097	-3529.68		-473.097	10131.4		-473.097	-18710		-451.835	2335.38
-472.92	3193.79		-629.582	-3323.71		-472.92	4204.83		-472.92	3420.65		-472.92	-6204.83		-451.658	1826
-472.742	4715.05		-629.559	-2895.53		-472.742	2425.06		-472.742	7048.17		-472.742	-13877.3		-451.48	1643.4
-472.565	-6308.19		-629.537	-2515.61		-472.565	1976.01		-472.565	7332.43		-472.565	-21304.6		-451.303	1606.83
-472.388	-6790.22		-629.515	-2191.68		-472.388	5927.27		-472.388	-7748.46		-472.388	-13544.8		-451.126	1503.49
-472.21	464.145		-629.493	-1926.87		-472.21	4141.83		-472.21	-8159.24		-472.21	-3194.5		-450.948	1165.33
-472.033	-10219.4		-629.471	-1719.75		-472.033	-3.40077		-472.033	14255.1		-472.033	2949.73		-450.771	535.02
-471.855	12862		-629.449	-1564.56		-471.855	2704.18		-471.855	22389.5		-471.855	1285.58		-450.593	-301.136
-471.678	-962.883		-629.426	-1451.76		-471.678	3746.87		-471.678	7715.03		-471.678	-11757.3		-450.416	-1130.39
-471.5	-842.212		-629.404	-1368.83		-471.5	-3423.35		-471.5	589.039		-471.5	-20452.9		-450.238	-1683.26
-471.323	-5119.3		-629.382	-1301.19		-471.323	-7010.03		-471.323	7291.57		-471.323	-11756.6		-450.061	-1734.67
-471.145	12004.1		-629.36	-1233.33		-471.145	-3995.75		-471.145	8853.06		-471.145	287.839		-449.883	-1195.41
-470.968	8034.56		-629.338	-1149.92		-470.968	-5078.74		-470.968	1978.79		-470.968	2120.17		-449.706	-151.918
-470.791	12234.8		-629.315	-1036.95		-470.791	-6618.73		-470.791	-3178.37		-470.791	-4868.87		-449.529	1165.32
-470.613	14177.5		-629.293	-882.778		-470.613	-118.291		-470.613	-1706.35		-470.613	-15353.1		-449.351	2468.22
-470.436	2060.72		-629.271	-679.029		-470.436	3931.35		-470.436	4803.45		-470.436	-13042.5		-449.174	3508.74
-470.258	4915.84		-629.249	-421.275		-470.258	-1312.34		-470.258	10307.9		-470.258	9265.86		-448.996	4143.78
-470.081	102.837		-629.227	-109.487		-470.081	-2498.33		-470.081	11342.7		-470.081	19736		-448.819	4347.22
-469.903	-1254.37		-629.205	251.813		-469.903	3879.76		-469.903	12072.9		-469.903	562.169		-448.641	4181.05
-469.726	-1186.17		-629.182	653.683		-469.726	3709.59		-469.726	13587.2		-469.726	-9501.82		-448.464	3754.29
-469.548	-2481.63		-629.16	1083.18		-469.548	-4339.34		-469.548	10436.7		-469.548	8532.83		-448.286	3193.73
-469.371	-8291.76		-629.138	1524.06		-469.371	-8275.98		-469.371	1180.19		-469.371	17409.8		-448.109	2631.13
-469.194	4545.7		-629.116	1957.68		-469.194	-6520.14		-469.194	-10209.8		-469.194	8421.54		-447.932	2195.47
-469.016	4980.81		-629.094	2364.12		-469.016	-3853.18		-469.016	-15536.1		-469.016	13725.9		-447.754	1997.03
-468.839	-7252.03		-629.072	2723.36		-468.839	1151.53		-468.839	-4427.69		-468.839	25047		-447.577	2100.62
-468.661	-4341.95		-629.049	3016.58		-468.661	8046.08		-468.661	17058.7		-468.661	12783.2		-447.399	2499.61
-468.484	-3621.92		-629.027	3227.34		-468.484	9796.82		-468.484	26203.2		-468.484	-2124.87		-447.222	3108.79
-468.306	14518.9		-629.005	3342.71		-468.306	3394.65		-468.306	18699		-468.306	9285.76		-447.044	3786.85
-468.129	-14788.6		-628.983	3354.21		-468.129	-4063.76		-468.129	12425.2		-468.129	22987.1		-446.867	4382
-467.951	-574.829		-628.961	3258.54		-467.951	-3243.09		-467.951	12218		-467.951	9754.96		-446.689	4778.28
-467.774	6445.74		-628.938	3057.97		-467.774	3666.32		-467.774	9265.73		-467.774	-13428.3		-446.512	4918.97
-467.597	-3398.84		-628.916	2760.45		-467.597	4037.41		-467.597	3060.08		-467.597	-17416.6		-446.335	4800.08
-467.419	7820.88		-628.894	2379.43		-467.419	-3844.35		-467.419	-4511.1		-467.419	-3848.84		-446.157	4449.43
-467.242	-6039.49		-628.872	1933.28		-467.242	-6990.24		-467.242	-10689.8		-467.242	4806.93		-445.98	3915.25
-467.064	5733.85		-628.85	1444.48		-467.064	-2795.31		-467.064	-5703.43		-467.064	-1383.22		-445.802	3274
-466.887	6191.21		-628.828	938.474		-466.887	-1276.54		-466.887	3865.45		-466.887	-10292.1		-445.625	2643.41
-466.709	-1896.05		-628.805	442.417		-466.709	-1075.13		-466.709	-2727.72		-466.709	-9912.51		-445.447	2175.53
-466.532	10431.7		-628.783	-16.2963		-466.532	3991.29		-466.532	-15201.7		-466.532	-2293.6		-445.27	2018.23
-466.354	7720.44		-628.761	-411.51		-466.354	5061.34		-466.354	-10121.8		-466.354	5293.4		-445.092	2259.46
-466.177	-6973.3		-628.739	-719.781		-466.177	-3285.12		-466.177	-4561.09		-466.177	2831.86		-444.915	2884.92
-466	1448.12		-628.717	-921.729		-466	-7915.89		-466	-15242.3		-466	-13164.6		-444.738	3773.84
-465.822	-3953.05		-628.694	-1003.21		-465.822	-3503.76		-465.822	-13132		-465.822	-20566.7		-444.56	4735.64
-465.645	12145.2		-628.672	-956.231		-465.645	-1864.2		-465.645	8457.11		-465.645	-3279.22		-444.383	5570.34
-465.467	-2152.45		-628.65	-779.533		-465.467	-5084.97		-465.467	8459.26		-465.467	9807.09		-444.205	6127.44
-465.29	449.106		-628.628	-478.851		-465.29	-3175.96		-465.29	-11678		-465.29	-827.921		-444.028	6342.41
-465.112	-12796.4		-628.606	-66.7755		-465.112	3273.59		-465.112	-7780.36		-465.112	-1997.41		-443.85	6238.64
-464.935	12224.3		-628.584	437.749		-464.935	4832.68		-464.935	9324.58		-464.935	18409.3		-443.673	5894.69
-464.757	-1296.34		-628.561	1010.29		-464.757	-471.275		-464.757	-1096.27		-464.757	24479.5		-443.495	5389.93
-464.58	5858.54		-628.539	1622.09		-464.58	-5959.86		-464.58	-21817		-464.58	15990.5		-443.318	4753.66
-464.402	-3172.53		-628.517	2241.52		-464.402	-4280.96		-464.402	-20591.5		-464.402	22193.2		-443.141	3945.84
-464.225	-837.101		-628.495	2835.69		-464.225	3097.77		-464.225	-11068.5		-464.225	24183.6		-442.963	2885.04
-464.048	-6107.1		-628.473	3372.18		-464.048	5356.95		-464.048	-4714.12		-464.048	1371.13		-442.786	1515.16
-463.87	5407.49		-628.45	3820.73		-463.87	414.216		-463.87	7609.05		-463.87	-11678.2		-442.608	-122.053
-463.693	-4861.9		-628.428	4154.96		-463.693	-73.2016		-463.693	10525.4		-463.693	-671.036		-442.431	-1850.86
-463.515	231.605		-628.406	4353.79		-463.515	5113.63		-463.515	-7355.87		-463.515	3448.77		-442.253	-3391.13
-463.338	-983.849		-628.384	4402.67		-463.338	3186.57		-463.338	-13490.2		-463.338	398.854		-442.076	-4450.3
-463.16	-3088.7		-628.362	4294.52		-463.16	-4747.56		-463.16	5570.16		-463.16	4974.92		-441.898	-4836.13
-462.983	11765.2		-628.34	4030.18		-462.983	-4031.29		-462.983	12811.7		-462.983	-433.798		-441.721	-4528.93
-462.805	4268.02		-628.317	3618.6		-462.805	4545.39		-462.805	-2627.08		-462.805	-12143.2		-441.544	-3669.44
-462.628	-742.998		-628.295	3076.44		-462.628	6361.99		-462.628	-8162.13		-462.628	-3451.93		-441.366	-2469.21
-462.451	9575.66		-628.273	2427.42		-462.451	-681.786		-462.451	1022.79		-462.451	3707.12		-441.189	-1101.39
-462.273	2568.42		-628.251	1701.14		-462.273	-4354.78		-462.273	1864.38		-462.273	-12225.5		-441.011	357.902
-462.096	-1618.17		-628.229	931.712		-462.096	1167.98		-462.096	-3009.64		-462.096	-12948.1		-440.834	1905.42
-461.918	10725.6		-628.206	155.993		-461.918	6710.37		-461.918	-646.882		-461.918	7412.61		-440.656	3531.72
-461.741	140.12		-628.184	-588.232		-461.741	3432.95		-461.741	877.499		-461.741	1183.74		-440.479	5151.02
-461.563	7138.25		-628.162	-1264.22		-461.563	-1283.83		-461.563	-2766.85		-461.563	-17363.6		-440.301	6591.85
-461.386	-10416.2		-628.14	-1838.16		-461.386	2788.72		-461.386	-1213.18		-461.386	-2003.56		-440.124	7654.71
-461.208	9812.99		-628.118	-2281.03		-461.208	8038.5		-461.208	4464.03		-461.208	14419.5		-439.947	8198.8
-461.031	9930.35		-628.096	-2570.07		-461.031	4500.08		-461.031	5007.43		-461.031	-3998.23		-439.769	8206.68
-460.854	-1112.37		-628.073	-2690.16		-460.854	-142.055		-460.854	2718.84		-460.854	-16542.1		-439.592	7793.62
-460.676	-1148.16		-628.051	-2634.61		-460.676	-312.546		-460.676	1391.49		-460.676	-6215.26		-439.414	7161.98
-460.499	7345.08		-628.029	-2405.68		-460.499	-3836.73		-460.499	-1765.59		-460.499	-7894.12		-439.237	6526.61
-460.321	-9696.35		-628.007	-2014.59		-460.321	-7400.63		-460.321	-4536.72		-460.321	-11010.2		-439.059	6045.18
-460.144	6486.25		-627.985	-1481.03		-460.144	-549.937		-460.144	-3088.3		-460.144	10335		-438.882	5777.89
-459.966	1336.22		-627.962	-832.307		-459.966	5743.96		-459.966	-1553.12		-459.966	22225.8		-438.704	5684.49
-459.789	6855		-627.94	-102.011		-459.789	-1948.49		-459.789	-1869.34		-459.789	4399.71		-438.527	5653.66
-459.611	-15755.3		-627.918	671.597		-459.611	-11028.1		-459.611	1371.61		-459.611	-5174.83		-438.35	5552.7
-459.434	18764.9		-627.896	1447.49		-459.434	-8866.05		-459.434	8582.92		-459.434	5765.3		-438.172	5282.02
-459.257	-14092.6		-627.874	2183.91		-459.257	-2677.94		-459.257	12244.5		-459.257	11544.7		-437.995	4817.34
-459.079	11050.6		-627.852	2840.51		-459.079	3104.41		-459.079	6919.18		-459.079	9905.46		-437.817	4224.19
-458.902	1658.47		-627.829	3380.41		-458.902	8753.43		-458.902	-2699.5		-458.902	8493.56		-437.64	3637.14
-458.724	-2700.09		-627.807	3772.08		-458.724	6458.95		-458.724	-2712.01		-458.724	5567.22		-437.462	3209.27
-458.547	-13945.7		-627.785	3991.03		-458.547	-1112.88		-458.547	10650.4		-458.547	12349.8		-437.285	3048.75
-458.369	6999.28		-627.763	4021.11		-458.369	436.134		-458.369	17306.7		-458.369	25312		-437.107	3164.92
-458.192	8153.83		-627.741	3855.4		-458.192	6305.46		-458.192	4612.21		-458.192	13952.6		-436.93	3444.03
-458.014	508.853		-627.718	3496.71		-458.014	3620.28		-458.014	-6062.04		-458.014	-11535.2		-436.753	3666.4
-457.837	2909.78		-627.696	2957.47		-457.837	1743.41		-457.837	318.365		-457.837	-6579.25		-436.575	3564.69
-457.66	10750.5		-627.674	2259.28		-457.66	8456.27		-457.66	3566.62		-457.66	20266.3		-436.398	2908.26
-457.482	-12081.1		-627.652	1431.87		-457.482	9809.97		-457.482	-3667.04		-457.482	27614		-436.22	1587.33
-457.305	3104.6		-627.63	511.744		-457.305	2296.15		-457.305	2378.39		-457.305	17899		-436.043	-332.973
-457.127	-7361.47		-627.608	-459.559		-457.127	-1121.29		-457.127	19050.3		-457.127	10646.7		-435.865	-2610.42
-456.95	10699.4		-627.585	-1437.49		-456.95	-1820.23		-456.95	14030		-456.95	3096.49		-435.688	-4879.27
-456.772	-7615.02		-627.563	-2376.62		-456.772	-6469.49		-456.772	-10460.9		-456.772	-1183.14		-435.51	-6743.06
-456.595	6058.39		-627.541	-3232.88		-456.595	-6253.53		-456.595	-22929.3		-456.595	3117.83		-435.333	-7875.36
-456.417	1933.28		-627.519	-3965.68		-456.417	1487.61		-456.417	-17745.6		-456.417	-621.048		-435.156	-8094.78
-456.24	8026.62		-627.497	-4539.91		-456.24	4811.9		-456.24	-7400.6		-456.24	-12828.2		-434.978	-7391.16
-456.063	-6214.06		-627.474	-4927.65		-456.063	2818.84		-456.063	2648.38		-456.063	-8343.64		-434.801	-5900.05
-455.885	-6097.43		-627.452	-5109.57		-455.885	3216.5		-455.885	2348.08		-455.885	7697.9		-434.623	-3842.91
-455.708	-1935.63		-627.43	-5075.83		-455.708	3117.76		-455.708	-9126.31		-455.708	8268.95		-434.446	-1461.9
-455.53	5691.76		-627.408	-4826.59		-455.53	-54.6004		-455.53	-7789.37		-455.53	818.08		-434.268	1025.62
-455.353	5003.91		-627.386	-4372.04		-455.353	-667.511		-455.353	8397.73		-455.353	3024.83		-434.091	3442.72
-455.175	-2060.87		-627.364	-3731.84		-455.175	981.845		-455.175	7805.8		-455.175	628.439		-433.913	5646.64
-454.998	3744.9		-627.341	-2934.21		-454.998	577.476		-454.998	-8063.24		-454.998	-13180.9		-433.736	7517.25
-454.82	-1877.66		-627.319	-2014.55		-454.82	-226.47		-454.82	-6643		-454.82	-12354.5		-433.559	8954.56
-454.643	693.312		-627.297	-1013.76		-454.643	-675.699		-454.643	4058.55		-454.643	8752.94		-433.381	9889.01
-454.466	2568.28		-627.275	23.778		-454.466	-995.16		-454.466	-3250.42		-454.466	16835.5		-433.204	10298.3
-454.288	15285		-627.253	1052.3		-454.288	3360.59		-454.288	-13249.5		-454.288	-323.673		-433.026	10220.1
-454.111	-12776.9		-627.231	2026.82		-454.111	9337.93		-454.111	-5787.25		-454.111	-12530.2		-432.849	9751.03
-453.933	-4080.67		-627.208	2905.3		-453.933	5567.75		-453.933	2548.86		-453.933	-5092.85		-432.671	9027.1
-453.756	297.97		-627.186	3650.59		-453.756	-4316.05		-453.756	179.422		-453.756	-2138.15		-432.494	8189.63
-453.578	4780.73		-627.164	4232.12		-453.578	-5196.1		-453.578	-4524.88		-453.578	-12233.9		-432.316	7347.39
-453.401	-6292.73		-627.142	4627.32		-453.401	1759.46		-453.401	-11519.4		-453.401	-10495.7		-432.139	6552.57
-453.223	-2220.65		-627.12	4822.57		-453.223	3803.14		-453.223	-16017		-453.223	4655.91		-431.962	5804.52
-453.046	1547.31		-627.097	4813.75		-453.046	624.612		-453.046	-6916.33		-453.046	4518.27		-431.784	5081.5
-452.869	-7186.35		-627.075	4606.27		-452.869	369.641		-452.869	-619.353		-452.869	-7745.09		-431.607	4382.79
-452.691	2360.86		-627.053	4214.72		-452.691	3201.23		-452.691	-11790.4		-452.691	-3723.64		-431.429	3753.53
-452.514	3373.27		-627.031	3662		-452.514	3508.63		-452.514	-15667.1		-452.514	7841.94		-431.252	3273.17
-452.336	-2051.59		-627.009	2978.11		-452.336	1260.99		-452.336	-3347.15		-452.336	2780.88		-431.074	3012.77
-452.159	5706.87		-626.987	2198.61		-452.159	2622.56		-452.159	-1885.17		-452.159	-5795.31		-430.897	2989.22
-451.981	-597.466		-626.964	1362.79		-451.981	7617.43		-451.981	-4601.28		-451.981	-2677.04		-430.719	3148.78
-451.804	-364.083		-626.942	511.769		-451.804	6344.35		-451.804	12513.3		-451.804	-3097.96		-430.542	3393.23
-451.626	2808.04		-626.92	-313.557		-451.626	-2167.08		-451.626	20374.2		-451.626	-8826.81		-430.365	3633.64
-451.449	-4129.05		-626.898	-1074.43		-451.449	-4315.99		-451.449	-3203.92		-451.449	-1253.15		-430.187	3838.62
-451.272	-1146.33		-626.876	-1736.06		-451.272	1406.95		-451.272	-15117.1		-451.272	12076.4		-430.01	4048.25
-451.094	3536.27		-626.853	-2269.22		-451.094	1009.45		-451.094	288.95		-451.094	10801.6		-429.832	4345.99
-450.917	824.568		-626.831	-2651.52		-450.917	-3873.59		-450.917	-1064.6		-450.917	2404.11		-429.655	4805.15
-450.739	-11481.9		-626.809	-2868.34		-450.739	-813.929		-450.739	-18809.6		-450.739	2349.58		-429.477	5440.14
-450.562	-5351.97		-626.787	-2913.35		-450.562	2968.14		-450.562	-12669.1		-450.562	8350.08		-429.3	6187.84
-450.384	-134.756		-626.765	-2788.63		-450.384	-2449.48		-450.384	3525.73		-450.384	12681		-429.122	6926.38
-450.207	5151.6		-626.743	-2504.35		-450.207	-4907.04		-450.207	1474.21		-450.207	10081.5		-428.945	7516.7
-450.029	2598.71		-626.72	-2078.1		-450.029	2243.04		-450.029	2391.01		-450.029	2482.35		-428.767	7841.08
-449.852	1584.86		-626.698	-1533.86		-449.852	4816.98		-449.852	14360.6		-449.852	2473.98		-428.59	7819.66
-449.675	-8799.84		-626.676	-900.637		-449.675	-567.305		-449.675	11325.2		-449.675	8496.78		-428.413	7405.27
-449.497	-1153.54		-626.654	-210.958		-449.497	-2015.61		-449.497	1944.75		-449.497	2939.03		-428.235	6574.9
-449.32	570.844		-626.632	500.806		-449.32	1260.92		-449.32	7922.73		-449.32	-7360.59		-428.058	5338.26
-449.142	3165.34		-626.609	1200.17		-449.142	3442.55		-449.142	8227.87		-449.142	-3782.71		-427.88	3767.8
-448.965	-8960.58		-626.587	1854.18		-448.965	4663.41		-448.965	-6889.63		-448.965	166.211		-427.703	2031.38
-448.787	7093.59		-626.565	2433.03		-448.787	2175.54		-448.787	-7904.6		-448.787	-5040.24		-427.525	395.775
-448.61	-2361.54		-626.543	2911.35		-448.61	-3896.32		-448.61	3855.54		-448.61	5411.03		-427.348	-822.005
-448.432	-7459.26		-626.521	3269.35		-448.432	-2993.87		-448.432	152.872		-448.432	26350.7		-427.17	-1349.58
-448.255	5831.03		-626.499	3493.6		-448.255	4070.76		-448.255	-7330.29		-448.255	16141.9		-426.993	-1061.53
-448.078	877.326		-626.476	3577.45		-448.078	4257.47		-448.078	964.63		-448.078	-14716.2		-426.816	-35.3696
-447.9	-8849.14		-626.454	3521.21		-447.9	1253.68		-447.9	3535.71		-447.9	-17270.4		-426.638	1474.68
-447.723	8139.89		-626.432	3331.82		-447.723	4380.48		-447.723	-10545.7		-447.723	2472.9		-426.461	3137.93
-447.545	487.377		-626.41	3022.34		-447.545	2938.51		-447.545	-12837.6		-447.545	7372.52		-426.283	4669.38
-447.368	1550.32		-626.388	2611.05		-447.368	-7794.08		-447.368	5371.21		-447.368	-381.174		-426.106	5909.85
-447.19	-16877.2		-626.365	2120.42		-447.19	-10233.6		-447.19	14395.4		-447.19	-5791.38		-425.928	6829.37
-447.013	2969.02		-626.343	1575.8		-447.013	-1581.94		-447.013	-590.99		-447.013	-9253.31		-425.751	7469.7
-446.835	-5461.57		-626.321	1004.1		-446.835	184.34		-446.835	-15494.3		-446.835	-3075.65		-425.573	7875.83
-446.658	16953.3		-626.299	432.366		-446.658	-6450.72		-446.658	-5312.11		-446.658	11966.9		-425.396	8062.43
-446.481	-1488.71		-626.277	-113.54		-446.481	-9543.15		-446.481	13329.3		-446.481	12371.7		-425.219	8027.3
-446.303	344.189		-626.255	-610.204		-446.303	-8401.76		-446.303	4428.85		-446.303	309.427		-425.041	7788.24
-446.126	-5688.07		-626.232	-1037.72		-446.126	-4634.08		-446.126	-20259.6		-446.126	2877.83		-424.864	7407.86
-445.948	-3806.66		-626.21	-1380.57		-445.948	895.821		-445.948	-16011.1		-445.948	13221.5		-424.686	6984.94
-445.771	6580.86		-626.188	-1628.2		-445.771	-2484.32		-445.771	6121.19		-445.771	9527.93		-424.509	6615.65
-445.593	7968.4		-626.166	-1775.37		-445.593	-13842.2		-445.593	-236.64		-445.593	3765.53		-424.331	6347.19
-445.416	-9765.31		-626.144	-1822.23		-445.416	-12443.9		-445.416	-17612.1		-445.416	6734.28		-424.154	6149.79
-445.238	1902.6		-626.121	-1774.07		-445.238	1831.62		-445.238	-3377.46		-445.238	3326.93		-423.976	5922.9
-445.061	-8383.57		-626.099	-1640.84		-445.061	5885.44		-445.061	15188.1		-445.061	-4495.14		-423.799	5534.04
-444.884	2649.29		-626.077	-1436.51		-444.884	111.42		-444.884	2288.15		-444.884	-1728.53		-423.622	4872.25
-444.706	-2218.07		-626.055	-1178.15		-444.706	1221.87		-444.706	-10004.2		-444.706	-331.681		-423.444	3890.32
-444.529	-4228.27		-626.033	-884.972		-444.529	2905.5		-444.529	782.771		-444.529	-8691.38		-423.267	2615.73
-444.351	-1641.63		-626.011	-577.274		-444.351	-3101.63		-444.351	2607.97		-444.351	-3489.44		-423.089	1127.81
-444.174	-672.852		-625.988	-275.35		-444.174	-2639.7		-444.174	-10144.9		-444.174	18078.1		-422.912	-481.05
-443.996	9593.19		-625.966	1.52866		-443.996	6747.36		-443.996	-9015.38		-443.996	21110.6		-422.734	-2133.05
-443.819	-3116.2		-625.944	236.048		-443.819	7292.51		-443.819	-2634.14		-443.819	-1608.63		-422.557	-3761.81
-443.641	2664.42		-625.922	413.658		-443.641	373.798		-443.641	-11531.4		-443.641	-13230.8		-422.379	-5282.1
-443.464	-2971.27		-625.9	523.202		-443.464	989.006		-443.464	-16778.2		-443.464	2050.55		-422.202	-6559.06
-443.287	-1413.88		-625.877	557.354		-443.287	3665.26		-443.287	-5778.78		-443.287	14377.3		-422.025	-7409.32
-443.109	176.451		-625.855	512.852		-443.109	-437.252		-443.109	-1090.46		-443.109	2339.37		-421.847	-7648.21
-442.932	4920.42		-625.833	390.514		-442.932	-2160.64		-442.932	-10024.3		-442.932	-11519.4		-421.67	-7163.55
-442.754	-837.656		-625.811	195.066		-442.754	1416.9		-442.754	-12919.7		-442.754	-3265.29		-421.492	-5973.72
-442.577	1620.85		-625.789	-65.2204		-442.577	1020.65		-442.577	-3514.46		-442.577	6839.17		-421.315	-4232.85
-442.399	-2208.23		-625.767	-379.042		-442.399	-279.741		-442.399	5576.7		-442.399	-7431		-421.137	-2180.76
-442.222	5784.52		-625.744	-732.693		-442.222	4019.52		-442.222	4458.55		-442.222	-24107.6		-420.96	-72.3133
-442.044	-4721.98		-625.722	-1110.78		-442.044	5344.13		-442.044	-4152.58		-442.044	-13572.7		-420.782	1869.5
-441.867	-3417.68		-625.7	-1496.99		-441.867	319.741		-441.867	-8014.61		-441.867	2711.09		-420.605	3458.27
-441.69	2186.72		-625.678	-1874.84		-441.69	-735.231		-441.69	-4269.03		-441.69	-3901.28		-420.428	4528.19
-441.512	4862.06		-625.656	-2228.38		-441.512	705.123		-441.512	-3514.61		-441.512	-14288.1		-420.25	4935.84
-441.335	3280.9		-625.634	-2542.9		-441.335	-5056.12		-441.335	-3149.26		-441.335	-5614.74		-420.073	4598.13
-441.157	6990.39		-625.611	-2805.45		-441.157	-10938.6		-441.157	6285.07		-441.157	6609.98		-419.895	3545.73
-440.98	6253.45		-625.589	-3005.3		-440.98	-7163.72		-440.98	10820.8		-440.98	6905.72		-419.718	1950.91
-440.802	7702.8		-625.567	-3134.26		-440.802	-1527.78		-440.802	2391.02		-440.802	3393.7		-419.54	102.878
-440.625	-2179.15		-625.545	-3186.87		-440.625	-702.58		-440.625	4578.45		-440.625	1963.79		-419.363	-1661.51
-440.447	2661.89		-625.523	-3160.43		-440.447	625.381		-440.447	18093.2		-440.447	1688.54		-419.185	-3039.48
-440.27	-3262.52		-625.5	-3054.94		-440.27	2310.71		-440.27	10595.9		-440.27	4043.89		-419.008	-3826.18
-440.093	-1080.26		-625.478	-2872.94		-440.093	708.761		-440.093	-9895.86		-440.093	4577.37		-418.831	-3948.96
-439.915	932.554		-625.456	-2619.24		-439.915	2126.7		-439.915	-6452.5		-439.915	74.5232		-418.653	-3474.19
-439.738	5474.49		-625.434	-2300.57		-439.738	8720.83		-439.738	9011.43		-439.738	-1504.64		-418.476	-2588.97
-439.56	6943.72		-625.412	-1925.23		-439.56	8928.27		-439.56	5840.68		-439.56	-686.464		-418.298	-1555.6
-439.383	-9596.42		-625.39	-1502.67		-439.383	-776.69		-439.383	-3318.42		-439.383	-5890.61		-418.121	-640.466
-439.205	2734.26		-625.367	-1043.16		-439.205	-7366.23		-439.205	-1688.77		-439.205	-7546.3		-417.943	-34.7431
-439.028	1961.18		-625.345	-557.342		-439.028	-2864.26		-439.028	2089.84		-439.028	3148.11		-417.766	202.755
-438.85	-3486.68		-625.323	-55.9411		-438.85	4927.34		-438.85	8045.77		-438.85	9281.61		-417.588	152.722
-438.673	-11809.9		-625.301	450.528		-438.673	5287.28		-438.673	15005.5		-438.673	3397.77		-417.411	-12.8675
-438.496	4521.82		-625.279	952.004		-438.496	-1977.41		-438.496	6050.29		-438.496	2325.15		-417.234	-111.622
-438.318	3930.88		-625.256	1439.07		-438.318	-6782.25		-438.318	-8005.24		-438.318	5613.55		-417.056	-25.6328
-438.141	-2319.61		-625.234	1903.06		-438.141	-3579.17		-438.141	-2721.51		-438.141	1872.59		-416.879	262.185
-437.963	-4203.8		-625.212	2336.19		-437.963	-465.919		-437.963	1650.01		-437.963	5233.88		-416.701	680.379
-437.786	4023.44		-625.19	2731.6		-437.786	-3773.67		-437.786	-14175.6		-437.786	20272.2		-416.524	1116.34
-437.608	8096.13		-625.168	3083.35		-437.608	-7080.09		-437.608	-18600.4		-437.608	18658.3		-416.346	1473.38
-437.431	-4158.84		-625.146	3386.47		-437.431	-6550.55		-437.431	-1500.22		-437.431	767.363		-416.169	1714.67
-437.253	-160.174		-625.123	3636.98		-437.253	-5400.61		-437.253	790.78		-437.253	1485.84		-415.991	1880.79
-437.076	-7502.25		-625.101	3831.86		-437.076	-420.131		-437.076	-11218		-437.076	15656.4		-415.814	2077.96
-436.899	-832.438		-625.079	3969.11		-436.899	8429.26		-436.899	-6111.34		-436.899	13479.1		-415.637	2442.16
-436.721	-969.208		-625.057	4047.76		-436.721	7374.16		-436.721	6556		-436.721	8767.86		-415.459	3092.47
-436.544	2184.29		-625.035	4067.9		-436.544	-4966.15		-436.544	7354.15		-436.544	18767.3		-415.282	4092.84
-436.366	-1757.1		-625.012	4030.78		-436.366	-8974.89		-436.366	6001.33		-436.366	17642.9		-415.104	5437.86
-436.189	-658.385		-624.99	3938.81		-436.189	-61.2736		-436.189	909.94		-436.189	335.412		-414.927	7064.37
-436.011	3023.61		-624.968	3795.6		-436.011	5914.72		-436.011	-12485.2		-436.011	452.385		-414.749	8874.09
-435.834	-3709.44		-624.946	3606		-435.834	5477.22		-435.834	-9349.82		-435.834	13080.3		-414.572	10747.5
-435.656	8946.11		-624.924	3376.1		-435.656	4797.38		-435.656	9789.97		-435.656	6332.18		-414.394	12540.9
-435.479	1453.75		-624.902	3113.12		-435.479	495.087		-435.479	8518.17		-435.479	-4675.12		-414.217	14077.6
-435.302	5315.98		-624.879	2825.4		-435.302	-5445.13		-435.302	-4039.41		-435.302	4174.89		-414.04	15155
-435.124	-2360.68		-624.857	2522.14		-435.124	-2829.07		-435.124	4775.04		-435.124	11189		-413.862	15579.1
-434.947	8723.71		-624.835	2213.28		-434.947	2864.65		-434.947	11715.8		-434.947	5765.71		-413.685	15217.9
-434.769	-14414.8		-624.813	1909.14		-434.769	1231.52		-434.769	-3122.36		-434.769	12246.2		-413.507	14046.6
-434.592	10415.3		-624.791	1620.18		-434.592	-510.002		-434.592	-2085.11		-434.592	24382.3		-413.33	12160.2
-434.414	-11455.3		-624.768	1356.57		-434.414	1831.86		-434.414	21745.7		-434.414	16514.1		-413.152	9749.69
-434.237	2707.54		-624.746	1127.85		-434.237	-1262.68		-434.237	26197.3		-434.237	6091.74		-412.975	7060.69
-434.059	-3280.71		-624.724	942.489		-434.059	-6195.56		-434.059	13959.9		-434.059	12325		-412.797	4355.55
-433.882	-1095.78		-624.702	807.525		-433.882	-1767.07		-433.882	14398.8		-433.882	9981.04		-412.62	1889.57
-433.705	-3968.62		-624.68	728.2		-433.705	3193.33		-433.705	12873.4		-433.705	-7220.6		-412.443	-108.74
-433.527	-1998.71		-624.658	707.668		-433.527	-1533.3		-433.527	-77.6321		-433.527	-5970.37		-412.265	-1465.81
-433.35	-2494.95		-624.635	746.762		-433.35	-5944.56		-433.35	900.932		-433.35	9795.96		-412.088	-2098.6
-433.172	19196.6		-624.613	843.872		-433.172	-3425.68		-433.172	11121.6		-433.172	3751.31		-411.91	-2041.13
-432.995	-3810.42		-624.591	994.917		-432.995	-342.856		-432.995	8011.77		-432.995	-13461.8		-411.733	-1443.66
-432.817	2092.36		-624.569	1193.44		-432.817	2838.89		-432.817	6173.11		-432.817	-8312.02		-411.555	-539.565
-432.64	3372.11		-624.547	1430.82		-432.64	6001.82		-432.64	12825.4		-432.64	4299.13		-411.378	410.104
-432.462	6186.4		-624.524	1696.58		-432.462	2010.78		-432.462	5887.06		-432.462	-3584.59		-411.2	1177.49
-432.285	-1369.19		-624.502	1978.83		-432.285	-4302.39		-432.285	-4476.07		-432.285	-14127.8		-411.023	1618.8
-432.108	-6000.54		-624.48	2264.78		-432.108	-1256.85		-432.108	3215.58		-432.108	-1163.87		-410.846	1702.57
-431.93	-1083.08		-624.458	2541.31		-431.93	5197.76		-431.93	3849.44		-431.93	19940.1		-410.668	1504.71
-431.753	-11931.4		-624.436	2795.55		-431.753	5756.14		-431.753	-13972.9		-431.753	19948		-410.491	1166.48
-431.575	-8113.37		-624.414	3015.57		-431.575	5894.32		-431.575	-11517.3		-431.575	2612.35		-410.313	826.965
-431.398	2821.3		-624.391	3190.86		-431.398	5785.27		-431.398	13841.6		-431.398	-2856.26		-410.136	557.62
-431.22	4331.02		-624.369	3312.95		-431.22	-2577.05		-431.22	18867.4		-431.22	10246.3		-409.958	331.878
-431.043	6440.35		-624.347	3375.81		-431.043	-10800.3		-431.043	3295.88		-431.043	11577.1		-409.781	48.2275
-430.865	-1870.96		-624.325	3376.13		-430.865	-5445.04		-430.865	-1160.91		-430.865	-11629.1		-409.603	-402.704
-430.688	1562.45		-624.303	3313.58		-430.688	5499.07		-430.688	3922.23		-430.688	-21681.4		-409.426	-1061.83
-430.51	-2488.18		-624.28	3190.78		-430.51	8013.07		-430.51	5403.09		-430.51	2095.86		-409.249	-1858.12
-430.333	-914.249		-624.258	3013.18		-430.333	3342.46		-430.333	5409.16		-430.333	15826.9		-409.071	-2623.61
-430.156	-7156.51		-624.236	2788.81		-430.156	-1524.39		-430.156	2270.18		-430.156	-9127.21		-408.894	-3161.13
-429.978	4093.89		-624.214	2527.85		-429.978	-3160.59		-429.978	47.8004		-429.978	-30047.3		-408.716	-3328.99
-429.801	-6813.73		-624.192	2242.08		-429.801	-1174.61		-429.801	8626.93		-429.801	-16106.2		-408.539	-3097.94
-429.623	-5638.19		-624.17	1944.25		-429.623	363.236		-429.623	10590.7		-429.623	545.897		-408.361	-2552.01
-429.446	2286.07		-624.147	1647.4		-429.446	578.492		-429.446	-7764		-429.446	2262.96		-408.184	-1838.39
-429.268	-28.5585		-624.125	1364.14		-429.268	5180.26		-429.268	-14955.3		-429.268	12845.3		-408.006	-1098.92
-429.091	6537.1		-624.103	1105.93		-429.091	10812.9		-429.091	4582.4		-429.091	25778.2		-407.829	-421.027
-428.913	-10102.1		-624.081	882.499		-428.913	7416.6		-428.913	14800.3		-428.913	13142		-407.652	171.953
-428.736	3853.68		-624.059	701.239		-428.736	202.543		-428.736	3352.64		-428.736	-3155.74		-407.474	696.656
-428.559	690.231		-624.037	566.841		-428.559	-213.107		-428.559	-860.047		-428.559	6666.47		-407.297	1172.94
-428.381	7037.17		-624.014	481.02		-428.381	651.088		-428.381	4429.45		-428.381	12105.7		-407.119	1594.89
-428.204	16249.8		-623.992	442.433		-428.204	-2511.79		-428.204	1507.52		-428.204	-9455.78		-406.942	1919.78
-428.026	-6828.48		-623.97	446.782		-428.026	-1876.03		-428.026	-4353.67		-428.026	-16205.6		-406.764	2075.87
-427.849	5511.81		-623.948	487.091		-427.849	2214.83		-427.849	-9915.56		-427.849	7874.78		-406.587	1985.57
-427.671	-7180.94		-623.926	554.156		-427.671	470.472		-427.671	-21188.4		-427.671	13909		-406.409	1597.96
-427.494	5027.13		-623.903	637.127		-427.494	-2712.95		-427.494	-23222		-427.494	-5915.9		-406.232	921.78
-427.316	-8648.42		-623.881	724.22		-427.316	1165.72		-427.316	-9371.76		-427.316	-443.047		-406.055	46.1649
-427.139	10375.9		-623.859	803.484		-427.139	5856.89		-427.139	-3633.14		-427.139	27286.6		-405.877	-862.796
-426.962	-6041.43		-623.837	863.61		-426.962	4929.6		-426.962	-8799.06		-426.962	24467.8		-405.7	-1596.85
-426.784	4987.05		-623.815	894.71		-426.784	2209.4		-426.784	-4924.66		-426.784	-1065.33		-405.522	-1967.77
-426.607	5447.36		-623.793	889.038		-426.607	-1184.82		-426.607	-2245.11		-426.607	-4216.56		-405.345	-1878.89
-426.429	965.097		-623.77	841.587		-426.429	-5634.67		-426.429	-11454.8		-426.429	3649.29		-405.167	-1376.26
-426.252	10187.8		-623.748	750.546		-426.252	-5207.13		-426.252	-6565.66		-426.252	-5684.74		-404.99	-649.218
-426.074	-7292.95		-623.726	617.56		-426.074	673.352		-426.074	13864.9		-426.074	-12020.5		-404.812	30.9342
-425.897	213.105		-623.704	447.792		-425.897	4339.02		-425.897	13294.7		-425.897	-619.101		-404.635	413.903
-425.719	-419.576		-623.682	249.76		-425.719	4659.22		-425.719	-2320.77		-425.719	4421.2		-404.458	368.83
-425.542	4140.85		-623.659	34.9598		-425.542	4371.27		-425.542	4232.79		-425.542	1284.15		-404.28	-68.5439
-425.365	5307.8		-623.637	-182.714		-425.365	334.923		-425.365	20024.5		-425.365	12217		-404.103	-719.273
-425.187	8589.9		-623.615	-387.724		-425.187	-5219.87		-425.187	13930.5		-425.187	23111.5		-403.925	-1337.43
-425.01	2212.14		-623.593	-563.786		-425.01	-1907.38		-425.01	3438.69		-425.01	10264.8		-403.748	-1699.53
-424.832	12303.8		-623.571	-694.853		-424.832	7792.86		-424.832	9672.39		-424.832	-3041.43		-403.57	-1671.67
-424.655	-2858.95		-623.549	-766.14		-424.655	8356.06		-424.655	12291.1		-424.655	8287.7		-403.393	-1239.34
-424.477	4740.36		-623.526	-765.126		-424.477	-1607.04		-424.477	-1270.87		-424.477	19796.5		-403.215	-502.926
-424.3	-10411.1		-623.504	-682.473		-424.3	-6358.33		-424.3	-8430.12		-424.3	6919.7		-403.038	353.579
-424.122	4929.92		-623.482	-512.819		-424.122	-41.7313		-424.122	4314.46		-424.122	-10277.8		-402.861	1115.73
-423.945	2382.22		-623.46	-255.37		-423.945	5011.59		-423.945	20404.3		-423.945	-7892.07		-402.683	1606.6
-423.768	1442.93		-623.438	85.7262		-423.768	-128.633		-423.768	22060.4		-423.768	4716.32		-402.506	1750.97
-423.59	7454.47		-623.415	501.275		-423.59	-8247.58		-423.59	11622.7		-423.59	8048.59		-402.328	1606.39
-423.413	3578.23		-623.393	977.202		-423.413	-9471.82		-423.413	2049.16		-423.413	306.967		-402.151	1338
-423.235	-4764.68		-623.371	1495		-423.235	-4825.56		-423.235	-2617.38		-423.235	-5685.34		-401.973	1139.89
-423.058	-2830.6		-623.349	2032.46		-423.058	-690.184		-423.058	-7767.45		-423.058	-337.325		-401.796	1138.09
-422.88	4113.71		-623.327	2564.6		-422.88	759.698		-422.88	-12357.8		-422.88	8507.71		-401.618	1324.7
-422.703	1204.57		-623.305	3064.84		-422.703	825.012		-422.703	-10380.8		-422.703	4787.95		-401.441	1557.84
-422.525	4169		-623.282	3506.31		-422.525	839.666		-422.525	-3401.13		-422.525	-7453.41		-401.264	1625.59
-422.348	-7595.23		-623.26	3863.17		-422.348	1464.17		-422.348	4613.33		-422.348	-6159.74		-401.086	1338.05
-422.171	7723.26		-623.238	4112.06		-422.171	2229.24		-422.171	10395.8		-422.171	7526.23		-400.909	601.156
-421.993	-7603.39		-623.216	4233.36		-421.993	3261.74		-421.993	6742.27		-421.993	4766		-400.731	-557.111
-421.816	4226.89		-623.194	4212.4		-421.816	5476.86		-421.816	-1643.98		-421.816	-15334.6		-400.554	-2007.51
-421.638	-2935.05		-623.171	4040.41		-421.638	5826.45		-421.638	2254.16		-421.638	-12492.9		-400.376	-3565.04
-421.461	-491.322		-623.149	3715.26		-421.461	814.33		-421.461	11273.1		-421.461	23034.7		-400.199	-5034.38
-421.283	11269.7		-623.127	3241.8		-421.283	-3744.72		-421.283	3947.79		-421.283	41807.4		-400.021	-6242.81
-421.106	5325.17		-623.105	2632		-421.106	-809.499		-421.106	-5266.76		-421.106	15301.9		-399.844	-7060.32
-420.928	-6806.38		-623.083	1904.56		-420.928	4250.49		-420.928	6048.4		-420.928	-16752.7		-399.667	-7410.93
-420.751	1565.6		-623.061	1084.34		-420.751	5072.87		-420.751	14502.3		-420.751	-15618.9		-399.489	-7277.22
-420.574	-7958.84		-623.038	201.31		-420.574	6309.58		-420.574	173.024		-420.574	2007.13		-399.312	-6698.9
-420.396	2104.75		-623.016	-710.65		-420.396	9028.32		-420.396	-6053.47		-420.396	6796.82		-399.134	-5768.5
-420.219	-8547.86		-622.994	-1615.3		-420.219	5834.76		-420.219	12216.5		-420.219	-943.165		-398.957	-4626.24
-420.041	10316.5		-622.972	-2475.68		-420.041	-642.484		-420.041	23145.1		-420.041	-6581.12		-398.779	-3450.22
-419.864	2273.09		-622.95	-3255.87		-419.864	-641.803		-419.864	13800.5		-419.864	-2411.75		-398.602	-2432.29
-419.686	7943.71		-622.927	-3922.71		-419.686	3094.83		-419.686	6210.43		-419.686	6330.04		-398.424	-1733.85
-419.509	-4610.52		-622.905	-4447.47		-419.509	3617.34		-419.509	6038.6		-419.509	6857.24		-398.247	-1431.7
-419.331	2820.49		-622.883	-4807.32		-419.331	4297.57		-419.331	5695.26		-419.331	-3.98454		-398.07	-1478.71
-419.154	-233.231		-622.861	-4986.54		-419.154	6324.39		-419.154	8549.6		-419.154	-243.121		-397.892	-1703.75
-418.977	995.927		-622.839	-4977.44		-418.977	3442.22		-418.977	10790.1		-418.977	5041.48		-397.715	-1858.19
-418.799	-558.16		-622.817	-4780.86		-418.799	-1908.32		-418.799	4634.93		-418.799	5317.4		-397.537	-1693.77
-418.622	-3384.48		-622.794	-4406.32		-418.622	-1116.54		-418.622	935.06		-418.622	3937.44		-397.36	-1044.68
-418.444	-3540.52		-622.772	-3871.69		-418.444	3768.44		-418.444	7379.27		-418.444	1265.28		-397.182	112.862
-418.267	2734.43		-622.75	-3202.51		-418.267	5413.61		-418.267	13098.1		-418.267	-8741.33		-397.005	1642.29
-418.089	4419.36		-622.728	-2430.84		-418.089	3249.64		-418.089	12849.6		-418.089	-9486.54		-396.827	3277.39
-417.912	-7111.7		-622.706	-1593.9		-417.912	-846.581		-417.912	6406.92		-417.912	10247.4		-396.65	4695.04
-417.734	-2545.19		-622.683	-732.317		-417.734	-5086.84		-417.734	-8531.37		-417.734	19041.1		-396.473	5606.28
-417.557	-4696.53		-622.661	111.758		-417.557	-4589.35		-417.557	-13707.7		-417.557	1141.38		-396.295	5833.68
-417.38	-3636.93		-622.639	896.635		-417.38	1946.29		-417.38	7247.42		-417.38	-10969.3		-396.118	5351.15
-417.202	3220.97		-622.617	1583.09		-417.202	7767.04		-417.202	24378.5		-417.202	-10428.2		-395.94	4282.98
-417.025	9790.1		-622.595	2136.24		-417.025	7335.09		-417.025	11164.5		-417.025	-19679.6		-395.763	2874.12
-416.847	-103.057		-622.573	2527.28		-416.847	2681.9		-416.847	-2780.19		-416.847	-15829		-395.585	1443.29
-416.67	2969.56		-622.55	2734.91		-416.67	-365.466		-416.67	1552.11		-416.67	22557.8		-395.408	320.193
-416.492	-2175.26		-622.528	2746.37		-416.492	2042.22		-416.492	-4655.76		-416.492	43697.6		-395.23	-232.272
-416.315	9316.92		-622.506	2558.19		-416.315	6804.26		-416.315	-20207.4		-416.315	14036.3		-395.053	-95.6
-416.137	-9192.69		-622.484	2176.36		-416.137	7230.25		-416.137	-8565.61		-416.137	-17113.3		-394.875	659.302
-415.96	7837.29		-622.462	1616.13		-415.96	4344.66		-415.96	14690		-415.96	-18371.1		-394.698	1789.42
-415.783	-10257.2		-622.439	901.37		-415.783	4435.61		-415.783	4740.64		-415.783	-14175.5		-394.521	2961.93
-415.605	-1122.1		-622.417	63.413		-415.605	6080.8		-415.605	-22675.6		-415.605	-10198.6		-394.343	3868.64
-415.428	-6259.65		-622.395	-860.343		-415.428	5274.55		-415.428	-24388.3		-415.428	-2556.89		-394.166	4321.21
-415.25	-8257.48		-622.373	-1828.21		-415.25	5979.39		-415.25	-5298.94		-415.25	-9453.58		-393.988	4286.76
-415.073	6546.88		-622.351	-2796.16		-415.073	9039.26		-415.073	8336.8		-415.073	-17481.7		-393.811	3856.65
-414.895	1041.75		-622.329	-3719.93		-414.895	6245.9		-414.895	12657.7		-414.895	1744.55		-393.633	3174.5
-414.718	3847.66		-622.306	-4557.08		-414.718	-1130.59		-414.718	10484.3		-414.718	16129.5		-393.456	2365.6
-414.54	-733.377		-622.284	-5269.03		-414.54	-656.803		-414.54	3536.78		-414.54	-3056.97		-393.278	1501.34
-414.363	53.8276		-622.262	-5822.84		-414.363	6818.72		-414.363	32.2837		-414.363	-10253.5		-393.101	607.935
-414.186	7671.34		-622.24	-6192.78		-414.186	7896.05		-414.186	-1673.27		-414.186	14585.7		-392.924	-297.513
-414.008	-1174.35		-622.218	-6361.54		-414.008	2585.56		-414.008	-11995.5		-414.008	18798.2		-392.746	-1173.53
-413.831	705.082		-622.196	-6320.97		-413.831	2053.48		-413.831	-22715.5		-413.831	-7707.27		-392.569	-1946.83
-413.653	-1240.53		-622.173	-6072.46		-413.653	5550.44		-413.653	-16795.7		-413.653	-14966.1		-392.391	-2533.95
-413.476	4683.72		-622.151	-5626.79		-413.476	4248.51		-413.476	-25.9327		-413.476	709.167		-392.214	-2875.18
-413.298	2583.21		-622.129	-5003.61		-413.298	-1006.75		-413.298	8959.29		-413.298	2088.4		-392.036	-2958.3
-413.121	8322.95		-622.107	-4230.4		-413.121	-4315.4		-413.121	5678.1		-413.121	-10803.9		-391.859	-2820.46
-412.943	2602.97		-622.085	-3341.15		-412.943	-5091.96		-412.943	-2424.97		-412.943	-13202		-391.681	-2532.8
-412.766	8639.04		-622.062	-2374.69		-412.766	-3105.65		-412.766	-7932.47		-412.766	798.417		-391.504	-2181.43
-412.589	2246.43		-622.04	-1372.85		-412.589	2597.86		-412.589	-6748.83		-412.589	18258.2		-391.327	-1855.06
-412.411	-1801.19		-622.018	-378.425		-412.411	6481.35		-412.411	-2682.22		-412.411	20692.8		-391.149	-1639.4
-412.234	1566.74		-621.996	566.815		-412.234	3079.54		-412.234	-3985.58		-412.234	8196.34		-390.972	-1611.72
-412.056	-10543.4		-621.974	1424.05		-412.056	-2409.91		-412.056	-7943.53		-412.056	4003.79		-390.794	-1829.55
-411.879	-190.19		-621.952	2159.18		-411.879	-3453.77		-411.879	-2150.01		-411.879	11412.9		-390.617	-2313.54
-411.701	5324.11		-621.929	2744.34		-411.701	-3090.69		-411.701	13920.8		-411.701	10837.5		-390.439	-3031.07
-411.524	80.0972		-621.907	3159.08		-411.524	-4679.31		-411.524	24865.3		-411.524	4812.11		-390.262	-3889.31
-411.346	-950.455		-621.885	3391.12		-411.346	-4283.2		-411.346	21162.5		-411.346	2305.72		-390.084	-4744.78
-411.169	3170.96		-621.863	3436.82		-411.169	-74.9981		-411.169	10092		-411.169	-7409.35		-389.907	-5431.06
-410.992	2797.28		-621.841	3301.05		-410.992	2737.88		-410.992	2477.88		-410.992	-14723.6		-389.73	-5799.68
-410.814	186.822		-621.818	2996.8		-410.814	342.199		-410.814	1259.05		-410.814	1897.66		-389.552	-5762.5
-410.637	4966.59		-621.796	2544.3		-410.637	-4427.61		-410.637	2809.22		-410.637	19255.7		-389.375	-5320.1
-410.459	992.36		-621.774	1969.86		-410.459	-5744.45		-410.459	1446.53		-410.459	11502.9		-389.197	-4561.98
-410.282	8959.12		-621.752	1304.41		-410.282	-1210.17		-410.282	-2710.63		-410.282	-200.942		-389.02	-3633.69
-410.104	-2955.83		-621.73	581.89		-410.104	5027.09		-410.104	-1318.19		-410.104	-6422.9		-388.842	-2680.45
-409.927	3122.56		-621.708	-162.521		-409.927	8212.16		-409.927	6253.04		-409.927	-17574.7		-388.665	-1790.13
-409.749	-8984.27		-621.685	-894.134		-409.749	8999.73		-409.749	7743.15		-409.749	-8298.31		-388.487	-961.936
-409.572	14762.3		-621.663	-1580.43		-409.572	7955.08		-409.572	2128.15		-409.572	23859		-388.31	-117.621
-409.395	-9558.35		-621.641	-2192.58		-409.395	3456.67		-409.395	1977.9		-409.395	20030.9		-388.133	847.122
-409.217	1622.29		-621.619	-2706.72		-409.217	-469.405		-409.217	3649.4		-409.217	-17804.6		-387.955	1993.63
-409.04	1973.39		-621.597	-3104.93		-409.04	587.942		-409.04	-4663.76		-409.04	-15878.2		-387.778	3286.6
-408.862	8829.26		-621.574	-3375.88		-408.862	1200.63		-408.862	-11161.5		-408.862	17782.5		-387.6	4583.91
-408.685	-4987.03		-621.552	-3515.14		-408.685	-1276.17		-408.685	-4480.41		-408.685	17495.8		-387.423	5677.6
-408.507	-3535.18		-621.53	-3525.05		-408.507	1034.51		-408.507	-2834.76		-408.507	497.42		-387.245	6368.32
-408.33	2821.57		-621.508	-3414.34		-408.33	7062.47		-408.33	-14285.2		-408.33	7692		-387.068	6537.26
-408.152	4212.67		-621.486	-3197.33		-408.152	6612		-408.152	-15925.3		-408.152	13426.7		-386.89	6181.7
-407.975	4212.32		-621.464	-2892.95		-407.975	3621.11		-407.975	-3144.75		-407.975	6331.46		-386.713	5401.07
-407.798	12863.6		-621.441	-2523.47		-407.798	5998.46		-407.798	1940.08		-407.798	10710.8		-386.536	4348.62
-407.62	-2496.93		-621.419	-2113.18		-407.62	5543.11		-407.62	-1884.84		-407.62	9398.71		-386.358	3181.74
-407.443	3177.42		-621.397	-1686.93		-407.443	-741.572		-407.443	250.912		-407.443	-11175.3		-386.181	2039.76
-407.265	8420.55		-621.375	-1268.75		-407.265	-1374.4		-407.265	5276.45		-407.265	-11924.9		-386.003	1054.6
-407.088	-14144.4		-621.353	-880.576		-407.088	153.038		-407.088	6314.2		-407.088	9815.85		-385.826	372.668
-406.91	12894.4		-621.33	-541.078		-406.91	-6737.91		-406.91	5099.7		-406.91	10789		-385.648	156.017
-406.733	7773.24		-621.308	-264.777		-406.733	-8604.31		-406.733	-2046.88		-406.733	-2444.96		-385.471	544.357
-406.555	11360.2		-621.286	-61.4002		-406.555	3225.36		-406.555	-12209.5		-406.555	300.353		-385.293	1589.22
-406.378	-10911.8		-621.264	64.4626		-406.378	6117.69		-406.378	-11081.3		-406.378	6884.36		-385.116	3195.36
-406.201	-1832.74		-621.242	113.392		-406.201	-6541.73		-406.201	-3073.6		-406.201	5373.85		-384.939	5106.46
-406.023	336.608		-621.22	90.8782		-406.023	-8025.1		-406.023	-1270.43		-406.023	-482.918		-384.761	6951.55
-405.846	2378.33		-621.197	6.77912		-405.846	5021.84		-405.846	4320.71		-405.846	-17728.7		-384.584	8338.93
-405.668	-10231.6		-621.175	-125.455		-405.668	7678.97		-405.668	17046		-405.668	-25686.5		-384.406	8963.86
-405.491	10233.4		-621.153	-289.744		-405.491	637.91		-405.491	14806		-405.491	5339.26		-384.229	8692.79
-405.313	4480.68		-621.131	-468.466		-405.313	1235.19		-405.313	-2204.14		-405.313	33990		-384.051	7598.1
-405.136	1092.83		-621.109	-643.603		-405.136	2305.64		-405.136	-9428.87		-405.136	16462.3		-383.874	5934.71
-404.958	276.873		-621.086	-797.874		-404.958	-5924.72		-404.958	-6738.06		-404.958	-5880.38		-383.696	4066.79
-404.781	5188.93		-621.064	-915.795		-404.781	-10063.7		-404.781	-4717.6		-404.781	-5031.14		-383.519	2367.37
-404.604	2248.64		-621.042	-984.594		-404.604	-3065.48		-404.604	461.874		-404.604	-10437.9		-383.342	1123.02
-404.426	1514.42		-621.02	-994.946		-404.426	1266.24		-404.426	-1299.75		-404.426	-6385.64		-383.164	474.949
-404.249	-9498.13		-620.998	-941.469		-404.249	-3623.45		-404.249	-19122		-404.249	27171.3		-382.987	413.668
-404.071	4538.06		-620.976	-822.967		-404.071	-8036.67		-404.071	-23154.8		-404.071	28033.5		-382.809	820.396
-403.894	18403.1		-620.953	-642.419		-403.894	-5483.04		-403.894	55.9906		-403.894	-17173		-382.632	1528.91
-403.716	-6529.14		-620.931	-406.691		-403.716	-621.496		-403.716	9854.71		-403.716	-19366.1		-382.454	2378.92
-403.539	157.944		-620.909	-126.025		-403.539	428.34		-403.539	-8201.15		-403.539	25340		-382.277	3246.64
-403.361	-6787.5		-620.887	186.679		-403.361	-895.955		-403.361	-16756.9		-403.361	29897.1		-382.099	4055.65
-403.184	7153.82		-620.865	516.739		-403.184	-421.604		-403.184	-6003.28		-403.184	4100.08		-381.922	4776.42
-403.007	8856.79		-620.842	848.667		-403.007	-515.677		-403.007	2859.26		-403.007	3370.32		-381.745	5416.13
-402.829	-10126.8		-620.82	1167.18		-402.829	-2125.35		-402.829	10192.6		-402.829	-2724.02		-381.567	5995.25
-402.652	-5510.03		-620.798	1458.19		-402.652	1288.55		-402.652	15267		-402.652	-23003.1		-381.39	6514.94
-402.474	4132.66		-620.776	1709.72		-402.474	5916.75		-402.474	4103.64		-402.474	-2566.03		-381.212	6932.93
-402.297	4431.93		-620.754	1912.65		-402.297	-411.195		-402.297	-8816.09		-402.297	30111.1		-381.035	7168.12
-402.119	12222.7		-620.732	2061.32		-402.119	-8531.56		-402.119	-4895.49		-402.119	10085.6		-380.857	7137.08
-401.942	379.179		-620.709	2153.86		-401.942	-1701.52		-401.942	-1026.7		-401.942	-13521.8		-380.68	6800.76
-401.764	3048.77		-620.687	2192.33		-401.764	7436.19		-401.764	-1895.43		-401.764	8529.85		-380.502	6188.6
-401.587	564.597		-620.665	2182.55		-401.587	2727.74		-401.587	12096.9		-401.587	14332.7		-380.325	5381.76
-401.41	-958.032		-620.643	2133.75		-401.41	-1893.46		-401.41	24767.2		-401.41	-15536.6		-380.148	4466.61
-401.232	-3361.8		-620.621	2057.95		-401.232	2457.13		-401.232	8682.74		-401.232	-12392.7		-379.97	3490.96
-401.055	-2005.49		-620.598	1969.15		-401.055	1464.53		-401.055	-12977.1		-401.055	16131.5		-379.793	2451.9
-400.877	-9270.76		-620.576	1882.43		-400.877	-3114.75		-400.877	-11756.6		-400.877	8499.16		-379.615	1320.28
-400.7	1294.17		-620.554	1812.91		-400.7	2113.61		-400.7	418.386		-400.7	-3931.48		-379.438	80.9298
-400.522	-2785.82		-620.532	1774.73		-400.522	5861.91		-400.522	11273.7		-400.522	24592.2		-379.26	-1239.86
-400.345	13627.9		-620.51	1780.06		-400.345	-2185.5		-400.345	17858.4		-400.345	41203.6		-379.083	-2575.32
-400.167	-12782.7		-620.488	1838.15		-400.167	-5946.4		-400.167	8847.09		-400.167	8642.17		-378.905	-3842.13
-399.99	-3486.46		-620.465	1954.67		-399.99	-625.112		-399.99	-4992.15		-399.99	-13781.8		-378.728	-4969.26
-399.812	-3596.27		-620.443	2131.07		-399.812	-696.294		-399.812	39.5138		-399.812	8025.14		-378.551	-5915.23
-399.635	8051.02		-620.421	2364.33		-399.635	-3035.32		-399.635	8117.01		-399.635	26313.1		-378.373	-6667.07
-399.458	-5331.54		-620.399	2646.91		-399.458	1260.09		-399.458	-897.308		-399.458	15575.1		-378.196	-7223.34
-399.28	2644.3		-620.377	2966.93		-399.28	1985.29		-399.28	-4258.77		-399.28	6929.77		-378.018	-7569.39
-399.103	1915.54		-620.355	3308.66		-399.103	-2557.67		-399.103	7462.11		-399.103	9585.08		-377.841	-7657.48
-398.925	-5652.56		-620.332	3653.23		-398.925	746.439		-398.925	7859.51		-398.925	463.414		-377.663	-7405.81
-398.748	1480.23		-620.31	3979.54		-398.748	5172.31		-398.748	-1839.9		-398.748	-11762.7		-377.486	-6724.83
-398.57	1277.75		-620.288	4265.27		-398.57	-2543.38		-398.57	-665.061		-398.57	1540.63		-377.308	-5564.28
-398.393	6668.33		-620.266	4488.1		-398.393	-8885.06		-398.393	1709.96		-398.393	22609.8		-377.131	-3958.23
-398.216	1838.67		-620.244	4626.82		-398.216	-766.344		-398.216	-2037.66		-398.216	13023		-376.954	-2041.95
-398.038	5771.87		-620.221	4662.56		-398.038	7460.18		-398.038	3430.74		-398.038	-11718.2		-376.776	-27.5799
-397.861	-1976.1		-620.199	4579.78		-397.861	4190.1		-397.861	10008.7		-397.861	-12554.9		-376.599	1851.93
-397.683	1683.87		-620.177	4367.19		-397.683	-699.417		-397.683	-800.526		-397.683	2075.78		-376.421	3405.04
-397.506	8568.55		-620.155	4018.52		-397.506	914.69		-397.506	-14260.6		-397.506	8119.65		-376.244	4524.64
-397.328	6589.53		-620.133	3532.87		-397.328	3666.52		-397.328	-15743.2		-397.328	12207.4		-376.066	5199.44
-397.151	-6019.69		-620.111	2915.02		-397.151	1425.59		-397.151	-15487.2		-397.151	14761.6		-375.889	5496.73
-396.973	6098.85		-620.088	2175.27		-396.973	-2813.97		-396.973	-15578.2		-396.973	3542.28		-375.711	5528.35
-396.796	3796.35		-620.066	1329.11		-396.796	-1615.93		-396.796	-12989.2		-396.796	-3891.78		-375.534	5412.85
-396.618	2267.39		-620.044	396.631		-396.618	2844.76		-396.618	-13968.6		-396.618	5228.28		-375.357	5243.93
-396.441	-4728.68		-620.022	-598.371		-396.441	1051.1		-396.441	-9607.99		-396.441	2358.25		-375.179	5072.53
-396.264	-4126.38		-620	-1629.37		-396.264	-3213.12		-396.264	6427.32		-396.264	-13348.9		-375.002	4906.27
-396.086	-1817.82		-619.977	-2668.26		-396.086	1229.01		-396.086	8568.85		-396.086	-1760.02		-374.824	4724.72
-395.909	8168.4		-619.955	-3686.61		-395.909	8184.36		-395.909	-6914.04		-395.909	23451.1		-374.647	4502.95
-395.731	-2033.91		-619.933	-4656.84		-395.731	6305.73		-395.731	-4694.95		-395.731	12462.8		-374.469	4231.97
-395.554	-10242.4		-619.911	-5553.43		-395.554	1362.89		-395.554	10432.4		-395.554	-15057.5		-374.292	3925.82
-395.376	-1597.47		-619.889	-6353.9		-395.376	709.887		-395.376	1783.99		-395.376	-11918.1		-374.114	3611.36
-395.199	3306.59		-619.867	-7039.78		-395.199	1883.13		-395.199	-13444.2		-395.199	3686.49		-373.937	3306.2
-395.021	-8841.28		-619.844	-7597.2		-395.021	4386.29		-395.021	-1207.19		-395.021	813.885		-373.76	2998.97
-394.844	-6092.75		-619.822	-8017.34		-394.844	5079.25		-394.844	15693.6		-394.844	-7813.35		-373.582	2647.3
-394.667	1489.51		-619.8	-8296.61		-394.667	-1455.71		-394.667	12255.7		-394.667	-14897		-373.405	2199.89
-394.489	7706.48		-619.778	-8436.55		-394.489	-4351.13		-394.489	7444.4		-394.489	-23856.4		-373.227	1631.53
-394.312	349.558		-619.756	-8443.46		-394.312	3991.68		-394.312	10219.3		-394.312	-13462.1		-373.05	967.609
-394.134	-1925.16		-619.733	-8327.88		-394.134	4301.05		-394.134	7527.27		-394.134	15667.1		-372.872	278.95
-393.957	-6603.74		-619.711	-8103.78		-393.957	-8376.71		-393.957	2742.07		-393.957	20829.1		-372.695	-351.005
-393.779	15639.2		-619.689	-7787.72		-393.779	-7905.66		-393.779	2015.62		-393.779	-1356.31		-372.517	-862.896
-393.602	-7122.91		-619.667	-7397.81		-393.602	5001.19		-393.602	352.707		-393.602	-6182.96		-372.34	-1235.77
-393.424	9466.99		-619.645	-6952.72		-393.424	2971.48		-393.424	2769.87		-393.424	11122		-372.163	-1472.75
-393.247	3099.05		-619.623	-6470.73		-393.247	-5480.25		-393.247	12077.6		-393.247	15605.2		-371.985	-1576.67
-393.07	-943.915		-619.6	-5968.75		-393.07	1849.97		-393.07	14843.6		-393.07	2972.66		-371.808	-1540.7
-392.892	3151.4		-619.578	-5461.6		-392.892	8427.34		-392.892	8848.76		-392.892	-5755.26		-371.63	-1362.02
-392.715	-5607.7		-619.556	-4961.41		-392.715	354.078		-392.715	4594		-392.715	-4098.65		-371.453	-1062.99
-392.537	614.229		-619.534	-4477.16		-392.537	-2771.4		-392.537	3982.26		-392.537	3800.02		-371.275	-697.002
-392.36	-10271.7		-619.512	-4014.56		-392.36	3211.79		-392.36	8154.13		-392.36	9662.32		-371.098	-331.203
-392.182	5367.05		-619.489	-3576.03		-392.182	3094.91		-392.182	12087.6		-392.182	2710.97		-370.92	-19.3527
-392.005	-10504.1		-619.467	-3160.99		-392.005	2832.47		-392.005	-1136.65		-392.005	-10061		-370.743	214.951
-391.827	-1611.2		-619.445	-2766.24		-391.827	8194.07		-391.827	-18113.6		-391.827	-10037.6		-370.566	375.586
-391.65	1194.4		-619.423	-2386.59		-391.65	4966.3		-391.65	-7625.45		-391.65	-454.927		-370.388	479.258
-391.473	-4441.3		-619.401	-2015.55		-391.473	-3796.23		-391.473	5786.33		-391.473	-1122.12		-370.211	542.323
-391.295	-5668.41		-619.379	-1646.1		-391.295	-2254.16		-391.295	-11944.5		-391.295	-16842.1		-370.033	575.249
-391.118	5158.8		-619.356	-1271.48		-391.118	393.029		-391.118	-18574.8		-391.118	-32550.2		-369.856	581.418
-390.94	-1064.21		-619.334	-885.891		-390.94	-5965.28		-390.94	14732		-390.94	-27544.8		-369.678	555.727
-390.763	-4098.82		-619.312	-485.231		-390.763	-8144.48		-390.763	27160		-390.763	1897.61		-369.501	484.427
-390.585	-872.838		-619.29	-67.5639		-390.585	-2585.3		-390.585	-3577.72		-390.585	24047.7		-369.323	351.073
-390.408	2751.01		-619.268	366.489		-390.408	145.086		-390.408	-12339.5		-390.408	6603.97		-369.146	148.624
-390.23	-3258.72		-619.245	813.576		-390.23	2109.88		-390.23	9322.61		-390.23	-27914.8		-368.969	-110.036
-390.053	-1845.75		-619.223	1267.64		-390.053	5181.06		-390.053	4779.2		-390.053	-32011.1		-368.791	-392.033
-389.876	-1201.94		-619.201	1720.13		-389.876	2638.01		-389.876	-15354.1		-389.876	-8555.09		-368.614	-656.063
-389.698	2512.91		-619.179	2160.43		-389.698	-154.347		-389.698	-7750.19		-389.698	3659.65		-368.436	-867.803
-389.521	-9330.1		-619.157	2576.41		-389.521	1251.87		-389.521	4159.34		-389.521	-1414.38		-368.259	-1009.78
-389.343	-1274.52		-619.135	2955.17		-389.343	-3023.67		-389.343	-6231.43		-389.343	-3001.01		-368.081	-1082.31
-389.166	12636.7		-619.112	3283.77		-389.166	-7539.28		-389.166	-13215.6		-389.166	467.781		-367.904	-1098.53
-388.988	-4792.63		-619.09	3550.1		-388.988	1139.31		-388.988	-6684.67		-388.988	3102.74		-367.726	-1078.07
-388.811	-2753.71		-619.068	3743.67		-388.811	7498.47		-388.811	-2984.8		-388.811	13914.5		-367.549	-1041.38
-388.633	2167.35		-619.046	3856.36		-388.633	-1599.98		-388.633	3426.47		-388.633	28222.6		-367.372	-1004.92
-388.456	8733.73		-619.024	3883.07		-388.456	-5515.76		-388.456	15372.7		-388.456	22925		-367.194	-978.749
-388.279	2938.01		-619.001	3822.17		-388.279	2918.69		-388.279	15269.7		-388.279	6548.64		-367.017	-968.758
-388.101	-4318.66		-618.979	3675.81		-388.101	4379.3		-388.101	5680.33		-388.101	11200.7		-366.839	-982.588
-387.924	2796.41		-618.957	3449.99		-387.924	1748.21		-387.924	542.24		-387.924	21917.6		-366.662	-1033.24
-387.746	-4673.79		-618.935	3154.46		-387.746	7505.73		-387.746	-4132.16		-387.746	-247.598		-366.484	-1132.61
-387.569	-5419.34		-618.913	2802.35		-387.569	7847.44		-387.569	-4831.02		-387.569	-27296.3		-366.307	-1273.94
-387.391	2283.66		-618.891	2409.61		-387.391	-1893.96		-387.391	6877.97		-387.391	-6700.42		-366.129	-1414.5
-387.214	3644.05		-618.868	1994.35		-387.214	-3048.35		-387.214	12264.1		-387.214	26782.3		-365.952	-1477.47
-387.036	4358.1		-618.846	1575.92		-387.036	1804.45		-387.036	1287.29		-387.036	9399.58		-365.775	-1385.01
-386.859	-11849.6		-618.824	1174.04		-386.859	-1062.24		-386.859	-1593.7		-386.859	-27023.9		-365.597	-1112.24
-386.682	-2816.52		-618.802	807.813		-386.682	-1191.91		-386.682	7397.26		-386.682	-19357.3		-365.42	-729.418
-386.504	442.384		-618.78	494.746		-386.504	4966.01		-386.504	4847.63		-386.504	10139.7		-365.242	-396.776
-386.327	-2794.96		-618.758	249.913		-386.327	2169.71		-386.327	-3677.2		-386.327	15204.4		-365.065	-302.461
-386.149	-7755.13		-618.735	85.181		-386.149	-1381.04		-386.149	-721.027		-386.149	9072.77		-364.887	-573.851
-385.972	-6588.7		-618.713	8.61917		-385.972	8607.55		-385.972	3343.88		-385.972	9656.35		-364.71	-1215.61
-385.794	-1848.96		-618.691	24.1078		-385.794	12385.4		-385.794	4213.75		-385.794	5899.63		-364.532	-2112.53
-385.617	-151.285		-618.669	131.164		-385.617	-291.883		-385.617	12906.9		-385.617	4571.13		-364.355	-3090.61
-385.439	20043.1		-618.647	325.001		-385.439	-3178.41		-385.439	16301.4		-385.439	15080.6		-364.178	-3990.77
-385.262	-4499.58		-618.624	596.808		-385.262	7457.74		-385.262	2748.95		-385.262	17052		-364	-4707.03
-385.085	-4807.42		-618.602	934.249		-385.085	5061.17		-385.085	-3976.72		-385.085	8712.94		-363.823	-5175.63
-384.907	22541.1		-618.58	1322.14		-384.907	-6294.07		-384.907	3820.17		-384.907	13008.9		-363.645	-5342.29
-384.73	3495.39		-618.558	1743.27		-384.73	-3075.49		-384.73	1808.01		-384.73	16595.8		-363.468	-5149.79
-384.552	12083.9		-618.536	2179.32		-384.552	5690.13		-384.552	-3892.71		-384.552	44.2672		-363.29	-4566.93
-384.375	-6134.88		-618.514	2611.83		-384.375	1973.51		-384.375	9412.17		-384.375	-7051.08		-363.113	-3643.32
-384.197	1788.22		-618.491	3023.13		-384.197	-4110.59		-384.197	17678.1		-384.197	7929.91		-362.935	-2548.26
-384.02	-3072.78		-618.469	3397.27		-384.02	-979.977		-384.02	-3132.69		-384.02	6393.07		-362.758	-1555.33
-383.842	8309.77		-618.447	3720.77		-383.842	3308.72		-383.842	-17151.8		-383.842	-11837.1		-362.58	-964.827
-383.665	-309.707		-618.425	3983.21		-383.665	3800.19		-383.665	800.245		-383.665	-5790.63		-362.403	-995.29
-383.488	-15115.7		-618.403	4177.73		-383.488	6078.49		-383.488	13148.5		-383.488	10689.1		-362.226	-1698.58
-383.31	-6670.24		-618.38	4301.15		-383.31	8729.4		-383.31	-341.623		-383.31	-946.491		-362.048	-2941.99
-383.133	-1209.21		-618.358	4354.03		-383.133	4888.02		-383.133	-6026.57		-383.133	-19378.4		-361.871	-4461.53
-382.955	-7326.54		-618.336	4340.39		-382.955	-1256.3		-382.955	4280.54		-382.955	-15622.8		-361.693	-5950.91
-382.778	525.372		-618.314	4267.31		-382.778	839.659		-382.778	33.7644		-382.778	-8751.46		-361.516	-7138.73
-382.6	-808.815		-618.292	4144.29		-382.6	8069.56		-382.6	-12460.5		-382.6	-7482.4		-361.338	-7828.97
-382.423	-4712.47		-618.27	3982.53		-382.423	8158.73		-382.423	-2899.1		-382.423	4240.78		-361.161	-7912.18
-382.245	-1384.19		-618.247	3794.07		-382.245	4008.02		-382.245	11559.7		-382.245	14275.5		-360.983	-7369.65
-382.068	3672		-618.225	3590.94		-382.068	6846.97		-382.068	2950.23		-382.068	6796.49		-360.806	-6279.88
-381.891	6973.81		-618.203	3384.34		-381.891	9118.47		-381.891	-3567.9		-381.891	1939.79		-360.629	-4815.73
-381.713	3598		-618.181	3183.82		-381.713	-253.609		-381.713	13141.4		-381.713	10081.2		-360.451	-3214.45
-381.536	350.041		-618.159	2996.68		-381.536	-7372.25		-381.536	18830.9		-381.536	13938.9		-360.274	-1720.29
-381.358	987.796		-618.136	2827.49		-381.358	698.121		-381.358	-2463.52		-381.358	14190.2		-360.096	-523.218
-381.181	-3180.54		-618.114	2677.77		-381.181	8516.37		-381.181	-12133.6		-381.181	19493.9		-359.919	276.718
-381.003	-10008.7		-618.092	2545.98		-381.003	3819.95		-381.003	2697.24		-381.003	14686.7		-359.741	668.608
-380.826	6420.12		-618.07	2427.68		-380.826	-1509.14		-380.826	9679.62		-380.826	-3441.35		-359.564	708.802
-380.648	-9541.38		-618.048	2315.87		-380.648	-15.0801		-380.648	2826.44		-380.648	-10031		-359.386	501.468
-380.471	1878.97		-618.026	2201.61		-380.471	1813.99		-380.471	1847		-380.471	321.604		-359.209	187.82
-380.294	-5497.66		-618.003	2074.77		-380.294	1225.7		-380.294	2032.27		-380.294	7920.6		-359.032	-72.2042
-380.116	-5265.3		-617.981	1924.83		-380.116	-2707.08		-380.116	-3902.26		-380.116	5352.56		-358.854	-142.488
-379.939	-1936.32		-617.959	1741.84		-379.939	-9946.22		-379.939	-1120.87		-379.939	-3534.24		-358.677	32.1326
-379.761	-2241.19		-617.937	1517.32		-379.761	-10576.3		-379.761	11234.9		-379.761	-14072		-358.499	391.15
-379.584	5901.82		-617.915	1245.15		-379.584	-1959.44		-379.584	15520.8		-379.584	-13953.8		-358.322	780.436
-379.406	3313.07		-617.892	922.267		-379.406	1887.01		-379.406	9128.94		-379.406	-1383.78		-358.144	1028.41
-379.229	2172.17		-617.87	549.289		-379.229	-586.477		-379.229	-2569.98		-379.229	4990.03		-357.967	1031.99
-379.051	-1963.23		-617.848	130.86		-379.051	3215.71		-379.051	-16415.5		-379.051	450.304		-357.789	798.326
-378.874	2516.49		-617.826	-324.229		-378.874	8467.24		-378.874	-17062.3		-378.874	-884.443		-357.612	420.076
-378.697	3652.01		-617.804	-803.184		-378.697	4651.89		-378.697	-471.012		-378.697	-1274.97		-357.435	9.36763
-378.519	-4174.07		-617.782	-1289.62		-378.519	876.485		-378.519	6091.11		-378.519	-9912.78		-357.257	-359.585
-378.342	293.389		-617.759	-1764.23		-378.342	2636.07		-378.342	-6854.14		-378.342	-14754.6		-357.08	-663.74
-378.164	-6159.67		-617.737	-2205.67		-378.164	716.425		-378.164	-12061.5		-378.164	-6091.09		-356.902	-903.221
-377.987	-2754.36		-617.715	-2591.68		-377.987	-1630.35		-377.987	-1997.59		-377.987	5149.6		-356.725	-1064.89
-377.809	-5380.13		-617.693	-2900.22		-377.809	2765.65		-377.809	3006.2		-377.809	13714.6		-356.547	-1110.92
-377.632	2144.26		-617.671	-3110.84		-377.632	2369.45		-377.632	1473.23		-377.632	22629.6		-356.37	-1000.86
-377.454	-10735.8		-617.648	-3205.87		-377.454	-5357.67		-377.454	3437.47		-377.454	23466.2		-356.192	-727.873
-377.277	2669.07		-617.626	-3171.65		-377.277	-3076.38		-377.277	3560.9		-377.277	13860.3		-356.015	-339.16
-377.1	4572.98		-617.604	-2999.57		-377.1	5595.87		-377.1	-838.955		-377.1	10056		-355.838	76.5031
-376.922	-2866.79		-617.582	-2686.91		-376.922	921.097		-376.922	-4622.23		-376.922	14163.8		-355.66	427.693
-376.745	-4118.22		-617.56	-2237.38		-376.745	-7751.97		-376.745	-10198		-376.745	8600.41		-355.483	662.178
-376.567	-717.853		-617.538	-1661.37		-376.567	-1754.43		-376.567	-14333		-376.567	-3334.79		-355.305	788.394
-376.39	3970.64		-617.515	-975.878		-376.39	6614.86		-376.39	-8848.82		-376.39	42.101		-355.128	867.977
-376.212	8643.05		-617.493	-204.055		-376.212	4448.92		-376.212	-4568.64		-376.212	12161.2		-354.95	987.877
-376.035	1946.58		-617.471	625.569		-376.035	5640.24		-376.035	-8748.39		-376.035	6043.49		-354.773	1228.83
-375.857	4702.96		-617.449	1480.17		-375.857	13710		-375.857	-2809.77		-375.857	-12515.3		-354.595	1643.6
-375.68	-3919.95		-617.427	2323.97		-375.68	9959.54		-375.68	13857.8		-375.68	-13492.8		-354.418	2248.68
-375.503	2122.13		-617.404	3119.84		-375.503	-4699.31		-375.503	13249		-375.503	-205.977		-354.241	3025.1
-375.325	-1134.87		-617.382	3830.91		-375.325	-8652.04		-375.325	-3204.13		-375.325	-188.989		-354.063	3922.87
-375.148	6152.91		-617.36	4422.37		-375.148	-1382.65		-375.148	-5931.38		-375.148	-7610.86		-353.886	4867.34
-374.97	3161.64		-617.338	4863.14		-374.97	496.264		-374.97	6347.54		-374.97	749.547		-353.708	5771.12
-374.793	-7985.85		-617.316	5127.42		-374.793	-1415.28		-374.793	14296.6		-374.793	11699.9		-353.531	6554.77
-374.615	1595.64		-617.294	5196.07		-374.615	3403.63		-374.615	13902.8		-374.615	5451.9		-353.353	7174.05
-374.438	7987.56		-617.271	5057.72		-374.438	6933.29		-374.438	7874.2		-374.438	637.144		-353.176	7642.93
-374.26	-6113.93		-617.249	4709.42		-374.26	-167.213		-374.26	393.566		-374.26	7598.73		-352.998	8037.91
-374.083	-1042.43		-617.227	4157.08		-374.083	-5390.35		-374.083	1896.85		-374.083	1392.22		-352.821	8475.04
-373.906	1814.12		-617.205	3415.33		-373.906	1194.35		-373.906	8265.78		-373.906	-12879		-352.644	9064.59
-373.728	-1008.11		-617.183	2507.09		-373.728	5955.76		-373.728	5957.71		-373.728	2142.27		-352.466	9862.81
-373.551	162.174		-617.16	1462.67		-373.551	-65.8802		-373.551	2904.1		-373.551	32435.7		-352.289	10844.1
-373.373	-6376.03		-617.138	318.509		-373.373	-4593.77		-373.373	6318.05		-373.373	29878.1		-352.111	11905.5
-373.196	-1116.33		-617.116	-884.349		-373.196	-2769.99		-373.196	-722.425		-373.196	2704.14		-351.934	12896.3
-373.018	-743.295		-617.094	-2102.06		-373.018	-4674.07		-373.018	-16035.9		-373.018	-8464.92		-351.756	13652.6
-372.841	1906.59		-617.072	-3289.92		-372.841	-7944.59		-372.841	-12913.1		-372.841	-4870.65		-351.579	14020.5
-372.663	-7766.32		-617.05	-4404.35		-372.663	-2080.79		-372.663	317.94		-372.663	-5784.77		-351.401	13869.8
-372.486	18610.5		-617.027	-5404.83		-372.486	5488		-372.486	-4672.38		-372.486	-7369.69		-351.224	13109
-372.309	-5686.18		-617.005	-6255.77		-372.309	2415.17		-372.309	-12761.4		-372.309	-4587.48		-351.047	11707.7
-372.131	-1996.26		-616.983	-6928.03		-372.131	-5000		-372.131	1195.08		-372.131	-645.035		-350.869	9717.54
-371.954	-322.41		-616.961	-7400.26		-371.954	-5901.25		-371.954	15572.4		-371.954	6392.41		-350.692	7272.42
-371.776	1012.1		-616.939	-7659.77		-371.776	-2158.54		-371.776	5597.67		-371.776	12066.7		-350.514	4563.3
-371.599	-9199.5		-616.917	-7703.06		-371.599	787.088		-371.599	-9473.21		-371.599	6669.35		-350.337	1798.74
-371.421	15237.9		-616.894	-7535.87		-371.421	2523.81		-371.421	-3303.15		-371.421	-4083.66		-350.159	-824.98
-371.244	-7489.28		-616.872	-7172.81		-371.244	4434.59		-371.244	19259.3		-371.244	-9133.61		-349.982	-3132.37
-371.066	2739.39		-616.85	-6636.53		-371.066	6325.77		-371.066	32222.7		-371.066	-6195.86		-349.804	-4963.55
-370.889	-5044.14		-616.828	-5956.57		-370.889	5590.58		-370.889	16124		-370.889	4771.63		-349.627	-6174.87
-370.712	-2851.86		-616.806	-5167.8		-370.712	2845.72		-370.712	-12832.2		-370.712	13775.7		-349.45	-6656.92
-370.534	3295.95		-616.783	-4308.76		-370.534	4229.57		-370.534	-14961.7		-370.534	6484.48		-349.272	-6363.52
-370.357	-5516.73		-616.761	-3419.67		-370.357	7551.6		-370.357	9593.98		-370.357	-3867.34		-349.095	-5333.61
-370.179	7472.77		-616.739	-2540.5		-370.179	2724.47		-370.179	16455.6		-370.179	1889.59		-348.917	-3692.53
-370.002	-1810.54		-616.717	-1709.06		-370.002	-4321.77		-370.002	-3948.05		-370.002	7729.83		-348.74	-1634.29
-369.824	17505.7		-616.695	-959.209		-369.824	327.345		-369.824	-11502.4		-369.824	1930.92		-348.562	604.646
-369.647	-7343.55		-616.673	-319.261		-369.647	7046.06		-369.647	8171.14		-369.647	5240.39		-348.385	2772.67
-369.469	4767.95		-616.65	189.234		-369.469	724.89		-369.469	24417.4		-369.469	14622.9		-348.207	4633.96
-369.292	454.009		-616.628	552.408		-369.292	-6879.92		-369.292	16852.8		-369.292	3777.92		-348.03	6005.87
-369.115	-4949.07		-616.606	764.559		-369.115	-3671.4		-369.115	-3663.39		-369.115	-12221.9		-347.853	6795.06
-368.937	3239.45		-616.584	828.219		-368.937	-948.709		-368.937	-16069.6		-368.937	-6688.72		-347.675	7014.4
-368.76	2212.51		-616.562	753.795		-368.76	-2955.06		-368.76	-6325.77		-368.76	2979.28		-347.498	6767.31
-368.582	-7861.3		-616.539	558.812		-368.582	261.378		-368.582	15007		-368.582	-16.9475		-347.32	6204.89
-368.405	1963.79		-616.517	266.796		-368.405	3967.15		-368.405	18795.3		-368.405	-6330.49		-347.143	5479.38
-368.227	-3017.9		-616.495	-94.1301		-368.227	-264.817		-368.227	2677.43		-368.227	-17632.5		-346.965	4717.81
-368.05	2582.93		-616.473	-492.876		-368.05	-3135.24		-368.05	-3570.14		-368.05	-26318.8		-346.788	4022.27
-367.872	690.453		-616.451	-897.134		-367.872	-394.027		-367.872	6467.78		-367.872	-6250.12		-346.61	3482.16
-367.695	643.662		-616.429	-1275.16		-367.695	-579.939		-367.695	8703.29		-367.695	20663		-346.433	3176.36
-367.518	4874.44		-616.406	-1597.53		-367.518	-392.252		-367.518	2613.17		-367.518	11592.8		-346.256	3155.94
-367.34	-4185.12		-616.384	-1838.65		-367.34	5920.11		-367.34	8936.35		-367.34	-6852.67		-346.078	3419.57
-367.163	10586.3		-616.362	-1978.2		-367.163	8502.23		-367.163	19263.9		-367.163	626.064		-345.901	3905.92
-366.985	13955		-616.34	-2002.07		-366.985	4683.67		-366.985	12057		-366.985	2692.01		-345.723	4517.23
-366.808	351.271		-616.318	-1903.13		-366.808	4401.39		-366.808	27.9564		-366.808	-12565.6		-345.546	5162.75
-366.63	3773.9		-616.295	-1681.5		-366.63	4053.32		-366.63	2896.59		-366.63	-8921.04		-345.368	5791.35
-366.453	-3755.4		-616.273	-1344.45		-366.453	-2113.5		-366.453	6077.68		-366.453	5561.05		-345.191	6387.68
-366.275	-7338.42		-616.251	-905.913		-366.275	-2210.41		-366.275	-2750		-366.275	6095.39		-345.013	6935.16
-366.098	5198.55		-616.229	-385.663		-366.098	5831.88		-366.098	-2610.75		-366.098	15318.9		-344.836	7377.6
-365.921	-4339.73		-616.207	191.854		-365.921	5883.8		-365.921	13694.8		-365.921	25579.5		-344.659	7615.18
-365.743	3861.52		-616.185	798.918		-365.743	-910.802		-365.743	18329		-365.743	-2924.28		-344.481	7544.24
-365.566	-10242.8		-616.162	1406.09		-365.566	-524.856		-365.566	3677.27		-365.566	-31243.6		-344.304	7115.61
-365.388	14512.3		-616.14	1983.88		-365.388	2326.74		-365.388	-3669.23		-365.388	-11931.8		-344.126	6371
-365.211	-6036.1		-616.118	2504.33		-365.211	262.228		-365.211	2509.38		-365.211	1778.74		-343.949	5432.47
-365.033	-5482.71		-616.096	2942.62		-365.033	1523.24		-365.033	3834.62		-365.033	-15203.6		-343.771	4451.81
-364.856	6698.98		-616.074	3278.39		-364.856	6096.52		-364.856	2744.88		-364.856	1225.19		-343.594	3549.6
-364.678	10389.6		-616.051	3496.82		-364.678	4412.06		-364.678	10536.6		-364.678	37482.2		-343.416	2774.61
-364.501	9428.68		-616.029	3589.49		-364.501	2607.51		-364.501	12182.7		-364.501	17526.4		-343.239	2096.91
-364.323	2937.62		-616.007	3554.78		-364.323	8399.71		-364.323	-3129.86		-364.323	-19619.1		-343.062	1430.67
-364.146	-6407.99		-615.985	3397.93		-364.146	10373.7		-364.146	-12091.3		-364.146	-5012.97		-342.884	674.65
-363.969	11453.2		-615.963	3130.79		-363.969	2220.92		-363.969	454.777		-363.969	11939.8		-342.707	-241.351
-363.791	-1927.72		-615.941	2771.12		-363.791	-3457.29		-363.791	13511.6		-363.791	-8666.22		-342.529	-1314.75
-363.614	12858.1		-615.918	2341.63		-363.614	-994.051		-363.614	12138.8		-363.614	-14937.7		-342.352	-2447.15
-363.436	1532.97		-615.896	1868.76		-363.436	1240.11		-363.436	10929.8		-363.436	-359.069		-342.174	-3455.42
-363.259	5364.39		-615.874	1381.22		-363.259	-136.722		-363.259	18821.6		-363.259	-6840.19		-341.997	-4123.66
-363.081	-4911.24		-615.852	908.444		-363.081	-2060.72		-363.081	22656.9		-363.081	-12072.3		-341.819	-4283.95
-362.904	10354		-615.83	479.029		-362.904	-2990.42		-362.904	13860.2		-362.904	7733.14		-341.642	-3893.61
-362.726	15885.9		-615.807	119.188		-362.726	-975.355		-362.726	120.637		-362.726	15344.9		-341.465	-3070.35
-362.549	-9752.48		-615.785	-148.644		-362.549	3352.53		-362.549	-9325.09		-362.549	7318.26		-341.287	-2061.49
-362.372	-1671.66		-615.763	-307.006		-362.372	4087.42		-362.372	-10510.2		-362.372	15172.1		-341.11	-1153.58
-362.194	-14697.8		-615.741	-344.332		-362.194	1111.08		-362.194	-4545.78		-362.194	17963.6		-340.932	-560.04
-362.017	-1946.49		-615.719	-255.563		-362.017	1536.61		-362.017	4.78096		-362.017	-3466.54		-340.755	-338.111
-361.839	-8445.62		-615.697	-42.4134		-361.839	4148.04		-361.839	-2385.34		-361.839	-14323.7		-340.577	-374.959
-361.662	9854.02		-615.674	286.718		-361.662	437.131		-361.662	-2553.83		-361.662	-9054.14		-340.4	-449.035
-361.484	-1285.02		-615.652	717.184		-361.484	-6716.93		-361.484	6062.49		-361.484	-13935		-340.222	-335.662
-361.307	3037.54		-615.63	1228.84		-361.307	-5308.13		-361.307	10621.4		-361.307	-9845.93		-340.045	94.5878
-361.129	-2645.35		-615.608	1797.1		-361.129	3941.38		-361.129	2777.69		-361.129	17628.6		-339.868	828.95
-360.952	-2495.89		-615.586	2394.15		-360.952	7331.78		-360.952	-3505.33		-360.952	26801.4		-339.69	1732.39
-360.775	-6091.87		-615.563	2990.37		-360.775	1326.32		-360.775	-2011.71		-360.775	5019.18		-339.513	2617.01
-360.597	7356.92		-615.541	3555.85		-360.597	-2586.46		-360.597	-6531.17		-360.597	-8056.56		-339.335	3323.32
-360.42	12047.4		-615.519	4061.79		-360.42	1250.26		-360.42	-13908.6		-360.42	-4125.15		-339.158	3775.32
-360.242	1501.67		-615.497	4481.98		-360.242	4998.62		-360.242	-4038.97		-360.242	-3080.55		-338.98	3987.24
-360.065	1074.47		-615.475	4793.97		-360.065	3448.24		-360.065	13224.3		-360.065	-1048.99		-338.803	4023.7
-359.887	-9694.41		-615.453	4980.16		-359.887	1246.03		-359.887	9585.55		-359.887	5140.91		-338.625	3937.74
-359.71	-4166.16		-615.43	5028.54		-359.71	2083.48		-359.71	-6958.1		-359.71	4057.29		-338.448	3723.13
-359.532	2733.41		-615.408	4933.15		-359.532	3220.76		-359.532	-8314.64		-359.532	481.969		-338.271	3311.1
-359.355	5945.07		-615.386	4694.26		-359.355	1324.24		-359.355	2697		-359.355	3571.56		-338.093	2617.26
-359.178	11263		-615.364	4318.16		-359.178	-1783.45		-359.178	8434.54		-359.178	8506.64		-337.916	1613.73
-359	703.874		-615.342	3816.73		-359	-61.744		-359	9033.9		-359	14659.6		-337.738	383.252
-358.823	782.855		-615.32	3206.7		-358.823	6565.1		-358.823	5033.61		-358.823	20158.6		-337.561	-879.919
-358.645	10713.6		-615.297	2508.66		-358.645	7660.83		-358.645	-9041.57		-358.645	14983.7		-337.383	-1926.56
-358.468	-5493.01		-615.275	1745.97		-358.468	-446.915		-358.468	-20645.6		-358.468	8094.37		-337.206	-2538.2
-358.29	2028.88		-615.253	943.475		-358.29	-5259.1		-358.29	-12916.1		-358.29	13484.2		-337.028	-2600.05
-358.113	-6788.53		-615.231	126.329		-358.113	-965.12		-358.113	3211.19		-358.113	15642.5		-336.851	-2131.3
-357.935	-1505.19		-615.209	-681.295		-357.935	2070.44		-357.935	6544.34		-357.935	4447.77		-336.674	-1268.24
-357.758	-5886.18		-615.186	-1457.3		-357.758	1913.23		-357.758	-2345.12		-357.758	-700.324		-336.496	-215.582
-357.581	-5650.16		-615.164	-2182.62		-357.581	6670.67		-357.581	-9471.36		-357.581	1912.39		-336.319	811.78
-357.403	6131.94		-615.142	-2841.98		-357.403	10576.3		-357.403	-7838.69		-357.403	-5564.57		-336.141	1639.22
-357.226	-4753.08		-615.12	-3424.39		-357.226	4965.41		-357.226	523.384		-357.226	-14689.3		-335.964	2163.87
-357.048	7742.53		-615.098	-3923.42		-357.048	-563.004		-357.048	9463.04		-357.048	-10582.9		-335.786	2362.29
-356.871	-6977.54		-615.076	-4337.13		-356.871	502.813		-356.871	13302.2		-356.871	-2910.68		-335.609	2275.69
-356.693	3721.49		-615.053	-4667.82		-356.693	-1727.12		-356.693	9275.05		-356.693	1477.54		-335.431	1982.4
-356.516	-2763.09		-615.031	-4921.54		-356.516	-6627.01		-356.516	-2115.6		-356.516	3518.13		-335.254	1572.78
-356.338	467.732		-615.009	-5107.32		-356.338	-2486.34		-356.338	-12817.3		-356.338	-3753.02		-335.077	1137.96
-356.161	945.362		-614.987	-5236.4		-356.161	4862.97		-356.161	-11947		-356.161	-10134.9		-334.899	771.521
-355.984	9478.14		-614.965	-5321.22		-355.984	2801.21		-355.984	-2154.89		-355.984	1872.04		-334.722	570.475
-355.806	1751.85		-614.942	-5374.53		-355.806	-2867.71		-355.806	5486.15		-355.806	9896.02		-334.544	622.381
-355.629	2848		-614.92	-5408.37		-355.629	-3061.89		-355.629	9819.93		-355.629	-7553.9		-334.367	979.463
-355.451	1273.7		-614.898	-5433.29		-355.451	-354.241		-355.451	9630.26		-355.451	-18268.9		-334.189	1635.8
-355.274	-8384.14		-614.876	-5457.62		-355.274	3142.17		-355.274	-3282.64		-355.274	-3978.15		-334.012	2524.06
-355.096	3469.12		-614.854	-5486.92		-355.096	5475.35		-355.096	-17763.3		-355.096	-1188.02		-333.834	3532.36
-354.919	4009.73		-614.832	-5523.71		-354.919	857.335		-354.919	-9823.52		-354.919	-18353.5		-333.657	4525.88
-354.741	9677.23		-614.809	-5567.31		-354.741	-4503.14		-354.741	11153.1		-354.741	-19037.5		-333.48	5358.64
-354.564	-5686.02		-614.787	-5614.05		-354.564	1157.79		-354.564	14318.4		-354.564	-4558.14		-333.302	5877.73
-354.387	4852.44		-614.765	-5657.56		-354.387	7504.17		-354.387	379.225		-354.387	-3840.02		-333.125	5937.74
-354.209	11781.2		-614.743	-5689.33		-354.209	-1340.38		-354.209	-9274.77		-354.209	-5137.61		-332.947	5439.38
-354.032	-3428.27		-614.721	-5699.42		-354.032	-12107.4		-354.032	-10542.6		-354.032	11011.9		-332.77	4384.82
-353.854	-7321.86		-614.698	-5677.25		-353.854	-5519.99		-353.854	-4765.57		-353.854	24628.7		-332.592	2919.65
-353.677	7792.95		-614.676	-5612.43		-353.677	6278.77		-353.677	8862.9		-353.677	22249.1		-332.415	1326.98
-353.499	7319.11		-614.654	-5495.68		-353.499	3628.83		-353.499	14086		-353.499	23176.1		-332.237	-41.4032
-353.322	-5199.64		-614.632	-5319.57		-353.322	-4362.54		-353.322	159.562		-353.322	29760.3		-332.06	-878.561
-353.144	2144.73		-614.61	-5079.25		-353.144	-240.06		-353.144	-9360.6		-353.144	17656.4		-331.882	-1033.92
-352.967	-11333		-614.588	-4772.97		-352.967	8802.61		-352.967	3052.24		-352.967	-10604.3		-331.705	-569.451
-352.79	2147.23		-614.565	-4402.41		-352.79	7470.84		-352.79	14926.7		-352.79	-19405.3		-331.528	271.368
-352.612	-4171.91		-614.543	-3972.85		-352.612	2784.19		-352.612	5678.85		-352.612	-69.9396		-331.35	1172.21
-352.435	3058.62		-614.521	-3493.07		-352.435	8541.89		-352.435	-10882		-352.435	11166.9		-331.173	1880.8
-352.257	-1089.46		-614.499	-2974.98		-352.257	14621.3		-352.257	-15124.5		-352.257	-4454.5		-330.995	2308.74
-352.08	2980		-614.477	-2433.16		-352.08	5219.88		-352.08	-6400.89		-352.08	-16658.1		-330.818	2547.4
-351.902	-109.255		-614.454	-1884.11		-351.902	-6906.56		-351.902	3521.96		-351.902	-6078.07		-330.64	2795.52
-351.725	603.891		-614.432	-1345.42		-351.725	-2329.23		-351.725	3647.58		-351.725	2178.13		-330.463	3238.05
-351.547	-5310.73		-614.41	-834.801		-351.547	7618.95		-351.547	-2184.66		-351.547	-5449.31		-330.286	3937.34
-351.37	8457.19		-614.388	-369.152		-351.37	4378.32		-351.37	409.696		-351.37	-9368.52		-330.108	4788.15
-351.193	5159.07		-614.366	36.4211		-351.193	-2890.19		-351.193	8554.08		-351.193	-5620.27		-329.931	5553.67
-351.015	7038.39		-614.344	369.479		-351.015	-860.455		-351.015	5218.74		-351.015	-5420.74		-329.753	5961.24
-350.838	-7962.73		-614.321	620.989		-350.838	2223.39		-350.838	-5378.41		-350.838	-1180.36		-329.576	5812.58
-350.66	-374.772		-614.299	785.894		-350.66	-744.51		-350.66	-5110.04		-350.66	7355.74		-329.398	5063.92
-350.483	-3900.73		-614.277	863.468		-350.483	-2452.79		-350.483	983.259		-350.483	2652.13		-329.221	3849.64
-350.305	11124.1		-614.255	857.427		-350.305	-954.257		-350.305	-2228.21		-350.305	-4147.16		-329.043	2446.1
-350.128	-1328.01		-614.233	775.797		-350.128	-920.269		-350.128	-7438.67		-350.128	6697.93		-328.866	1189.22
-349.95	6855.25		-614.21	630.537		-349.95	187.038		-349.95	-3864.87		-349.95	9784.42		-328.688	370.43
-349.773	449.724		-614.188	436.927		-349.773	3752.18		-349.773	-853.913		-349.773	-11060.9		-328.511	142.034
-349.596	5840.71		-614.166	212.77		-349.596	3634.83		-349.596	-3531.68		-349.596	-15557.6		-328.334	464.898
-349.418	-2280.25		-614.144	-22.567		-349.418	396.619		-349.418	-852.152		-349.418	8199.59		-328.156	1121.43
-349.241	-681.273		-614.122	-249.209		-349.241	1236		-349.241	4254.54		-349.241	13087.8		-327.979	1794.07
-349.063	8139.17		-614.1	-447.877		-349.063	4327.43		-349.063	-3509.44		-349.063	-5178.87		-327.801	2180.93
-348.886	963.447		-614.077	-600.966		-348.886	2914.69		-348.886	-12444.6		-348.886	-1264.77		-327.624	2101.48
-348.708	8009.87		-614.055	-693.545		-348.708	-811.81		-348.708	2371.7		-348.708	16797.2		-327.446	1548.24
-348.531	-3834.48		-614.033	-714.226		-348.531	-796.424		-348.531	26808.2		-348.531	6879.96		-327.269	665.805
-348.353	-2000.12		-614.011	-655.831		-348.353	2139.26		-348.353	27044.5		-348.353	-14263.8		-327.091	-327.262
-348.176	-387.977		-613.989	-515.842		-348.176	3485.68		-348.176	10525.1		-348.176	-9074.16		-326.914	-1232.47
-347.999	2317.06		-613.966	-296.589		-347.999	2076.75		-347.999	5762.19		-347.999	4924.04		-326.737	-1937.36
-347.821	-3028.71		-613.944	-5.16673		-347.821	-254.274		-347.821	5170.85		-347.821	-962.296		-326.559	-2428.21
-347.644	-1053.06		-613.922	346.912		-347.644	-1875.36		-347.644	-8543.12		-347.644	-11250.4		-326.382	-2754.66
-347.466	-4910.72		-613.9	744.326		-347.466	-2483.01		-347.466	-16072.6		-347.466	-4316.52		-326.204	-2975.1
-347.289	12618.8		-613.878	1168.76		-347.289	-2962.09		-347.289	-738.393		-347.289	10070.4		-326.027	-3116.78
-347.111	-4764.48		-613.856	1599.94		-347.111	-4169.15		-347.111	12800.8		-347.111	12590.4		-325.849	-3170.44
-346.934	-164.825		-613.833	2016.7		-346.934	-4655.47		-346.934	5784.5		-346.934	-1410.7		-325.672	-3115.1
-346.756	-5178.3		-613.811	2398.25		-346.756	-2568.88		-346.756	-790.503		-346.756	-20010.7		-325.494	-2952.15
-346.579	-15934.4		-613.789	2725.31		-346.579	-1169.47		-346.579	8757.3		-346.579	-24132.5		-325.317	-2725.81
-346.402	-4353.38		-613.767	2981.25		-346.402	-4074.89		-346.402	15485.6		-346.402	-9310.44		-325.14	-2518.52
-346.224	-5922.28		-613.745	3153.08		-346.224	-5210.8		-346.224	3294.71		-346.224	6058.14		-324.962	-2423.57
-346.047	8705.55		-613.722	3232.23		-346.047	619.969		-346.047	-10410.3		-346.047	6027.55		-324.785	-2505.31
-345.869	-12817.7		-613.7	3215.15		-345.869	3123.71		-345.869	-1833.92		-345.869	-3640.44		-324.607	-2760.5
-345.692	4975.6		-613.678	3103.57		-345.692	-4054.28		-345.692	16856.8		-345.692	-10224.4		-324.43	-3096.4
-345.514	-5501.12		-613.656	2904.52		-345.514	-5663.83		-345.514	11521.4		-345.514	-10946.7		-324.252	-3342.14
-345.337	4507.18		-613.634	2630.03		-345.337	5781.28		-345.337	-13670.3		-345.337	-10154.3		-324.075	-3302.1
-345.159	7459.14		-613.612	2296.58		-345.159	11994.4		-345.159	-17254.1		-345.159	-12189.2		-323.897	-2839.33
-344.982	-9021.49		-613.589	1924.24		-344.982	4673.68		-344.982	4669.84		-344.982	-16999.1		-323.72	-1953.72
-344.805	5665.43		-613.567	1535.64		-344.805	-810.851		-344.805	13096.9		-344.805	-18005.6		-323.543	-811.424
-344.627	-1103.84		-613.545	1154.8		-344.627	204.478		-344.627	3443.49		-344.627	-10868		-323.365	297.444
-344.45	9167.45		-613.523	805.763		-344.45	-893.609		-344.45	4095.32		-344.45	-2205.98		-323.188	1057.56
-344.272	-456.219		-613.501	511.344		-344.272	-161.437		-344.272	10009.2		-344.272	2026.8		-323.01	1236.82
-344.095	934.401		-613.479	291.796		-344.095	5610.09		-344.095	2681.09		-344.095	7145.38		-322.833	755.6
-343.917	-5172.59		-613.456	163.649		-343.917	4792.88		-343.917	-3291.07		-343.917	14222.1		-322.655	-305.119
-343.74	15008.2		-613.434	138.718		-343.74	-2262.74		-343.74	1623.23		-343.74	13250.7		-322.478	-1744.17
-343.562	-5902.93		-613.412	223.329		-343.562	-1362.56		-343.562	1805.61		-343.562	6327.14		-322.3	-3297.98
-343.385	-382.011		-613.39	417.831		-343.385	3840.57		-343.385	757.99		-343.385	7752.07		-322.123	-4690.41
-343.208	6742.99		-613.368	716.407		-343.208	1340.38		-343.208	9296.01		-343.208	12425.4		-321.946	-5669.69
-343.03	-9378.04		-613.345	1107.21		-343.03	-2562.81		-343.03	9527.49		-343.03	5517.51		-321.768	-6043.71
-342.853	10306.3		-613.323	1572.79		-342.853	-770.931		-342.853	-3789.52		-342.853	-468.974		-321.591	-5722.65
-342.675	-7808.48		-613.301	2090.87		-342.675	315.704		-342.675	-6505.15		-342.675	10141.7		-321.413	-4759.61
-342.498	-8177.11		-613.279	2635.32		-342.498	420.694		-342.498	-1826.92		-342.498	16484		-321.236	-3360.59
-342.32	-2913.2		-613.257	3177.37		-342.32	4302.77		-342.32	-9577.36		-342.32	1578.45		-321.058	-1836.68
-342.143	-8958.49		-613.235	3687		-342.143	5960.19		-342.143	-12648		-342.143	-7995.77		-320.881	-499.608
-341.965	3548.21		-613.212	4134.37		-341.965	2342.86		-341.965	2627.23		-341.965	4690.74		-320.703	457.181
-341.788	-56.3589		-613.19	4491.31		-341.788	1195.63		-341.788	8731.7		-341.788	10304.3		-320.526	1028.72
-341.611	1935.33		-613.168	4732.69		-341.611	2664.22		-341.611	-4144.49		-341.611	-7960.59		-320.349	1375.75
-341.433	1176.07		-613.146	4837.71		-341.433	1704.93		-341.433	-11201.1		-341.433	-20787.1		-320.171	1717.16
-341.256	8122.15		-613.124	4790.95		-341.256	2517.06		-341.256	-7078.29		-341.256	-5013.55		-319.994	2197.06
-341.078	-6853.76		-613.101	4583.22		-341.078	6300.23		-341.078	-1275.46		-341.078	22887.9		-319.816	2801
-340.901	4439.72		-613.079	4212.06		-340.901	5553.1		-340.901	6746.9		-340.901	34419.2		-319.639	3365.39
-340.723	4573.82		-613.057	3681.96		-340.723	1597.25		-340.723	5013		-340.723	19378.3		-319.461	3669.78
-340.546	-565.958		-613.035	3004.24		-340.546	1457.41		-340.546	-12968.1		-340.546	-4203.32		-319.284	3559.19
-340.368	12581.1		-613.013	2196.59		-340.368	2365.14		-340.368	-16400.6		-340.368	-7548.18		-319.106	3034.81
-340.191	2192.41		-612.991	1282.36		-340.191	790.83		-340.191	4201.81		-340.191	6711.54		-318.929	2273.69
-340.014	2876.18		-612.968	289.474		-340.014	8.54393		-340.014	9458.38		-340.014	6250.96		-318.752	1572.79
-339.836	-9319.84		-612.946	-750.71		-339.836	-203.186		-339.836	-5294.67		-339.836	-13333.3		-318.574	1241.42
-339.659	297.949		-612.924	-1804.84		-339.659	-1744.73		-339.659	-1048.14		-339.659	-21950.6		-318.397	1482.19
-339.481	3948.56		-612.902	-2839.02		-339.481	-1840.84		-339.481	16322.5		-339.481	-12631		-318.219	2304.1
-339.304	-6672.09		-612.88	-3820.29		-339.304	-1087.57		-339.304	12452.1		-339.304	-7299.7		-318.042	3502.76
-339.126	-7071.8		-612.857	-4718.05		-339.126	-1709.55		-339.126	-301.119		-339.126	-10588.1		-317.864	4720.48
-338.949	-10324.3		-612.835	-5505.34		-338.949	1110.01		-338.949	1040.91		-338.949	-10691.1		-317.687	5566.04
-338.771	1380.74		-612.813	-6159.99		-338.771	7574.74		-338.771	2856.01		-338.771	-6940.83		-317.509	5745.49
-338.594	-4097.23		-612.791	-6665.49		-338.594	8121.65		-338.594	-2533.93		-338.594	-1160.06		-317.332	5149.76
-338.417	-9926.09		-612.769	-7011.54		-338.417	2565.68		-338.417	-4485.8		-338.417	6987.92		-317.155	3869.21
-338.239	-2893.84		-612.747	-7194.42		-338.239	852.998		-338.239	-8299.02		-338.239	4657.79		-316.977	2145.06
-338.062	-1946.07		-612.724	-7216.94		-338.062	3265.22		-338.062	-15298.4		-338.062	-14135		-316.8	295.005
-337.884	-6567.86		-612.702	-7088.13		-337.884	3333.46		-337.884	-7821.32		-337.884	-24999.3		-316.622	-1351.43
-337.707	4963.4		-612.68	-6822.67		-337.707	1541.72		-337.707	7073.87		-337.707	-10931.2		-316.445	-2497.84
-337.529	9855.5		-612.658	-6440.04		-337.529	828.905		-337.529	3119.03		-337.529	7400.99		-316.267	-2919.18
-337.352	1385.84		-612.636	-5963.48		-337.352	1514.61		-337.352	-10085.4		-337.352	12029.9		-316.09	-2507.04
-337.174	-13328.1		-612.613	-5418.79		-337.174	3254.55		-337.174	-5253.74		-337.174	10648.3		-315.912	-1314.69
-336.997	5793.04		-612.591	-4833.1		-336.997	2952.17		-336.997	9464.95		-336.997	1214.56		-315.735	426.609
-336.82	-2465.18		-612.569	-4233.56		-336.82	-621.631		-336.82	10726.5		-336.82	-24193.4		-315.558	2348.51
-336.642	-5403.68		-612.547	-3646.1		-336.642	-1603.19		-336.642	1975.6		-336.642	-39145.9		-315.38	4045.1
-336.465	-11019		-612.525	-3094.29		-336.465	789.736		-336.465	-1851.46		-336.465	-16886.4		-315.203	5197.42
-336.287	-3850.81		-612.503	-2598.34		-336.287	-520.057		-336.287	-3330.35		-336.287	13720.8		-315.025	5669.92
-336.11	7730.71		-612.48	-2174.35		-336.11	-3062.81		-336.11	-10931.3		-336.11	16334.7		-314.848	5537.35
-335.932	4419.85		-612.458	-1833.71		-335.932	606.559		-335.932	-15660.4		-335.932	9809.17		-314.67	5034.55
-335.755	3969.39		-612.436	-1582.84		-335.755	4281.58		-335.755	-5728.65		-335.755	18515.9		-314.493	4457.43
-335.577	-6140.04		-612.414	-1423.1		-335.577	1125.7		-335.577	4056.74		-335.577	22492.3		-314.315	4059.02
-335.4	4729.31		-612.392	-1351.04		-335.4	-1264.91		-335.4	-4108.09		-335.4	9956.46		-314.138	3976.1
-335.223	-1905.28		-612.369	-1358.78		-335.223	828.174		-335.223	-11335.9		-335.223	5855.66		-313.961	4200.47
-335.045	5142.82		-612.347	-1434.7		-335.045	16.1542		-335.045	-269.882		-335.045	16056.6		-313.783	4590.78
-334.868	15870.2		-612.325	-1564.2		-334.868	-3610.28		-334.868	1748.63		-334.868	17632.9		-313.606	4914.96
-334.69	-4898.65		-612.303	-1730.63		-334.69	-4111.98		-334.69	-18159.3		-334.69	9846.07		-313.428	4915.15
-334.513	6558.5		-612.281	-1916.25		-334.513	-3307.43		-334.513	-23057.1		-334.513	8649.33		-313.251	4386.11
-334.335	2375.78		-612.259	-2103.23		-334.335	-2970.89		-334.335	-6549.2		-334.335	9387.75		-313.073	3250.21
-334.158	3895.28		-612.236	-2274.61		-334.158	-294.461		-334.158	-8805.81		-334.158	3588.16		-312.896	1602.16
-333.98	-7158.33		-612.214	-2415.15		-333.98	2079.43		-333.98	-24407.1		-333.98	-207.534		-312.718	-301.793
-333.803	-2490.75		-612.192	-2512.06		-333.803	738.187		-333.803	-14425.2		-333.803	2400.53		-312.541	-2117.23
-333.625	3032.64		-612.17	-2555.61		-333.625	-147.94		-333.625	5302.83		-333.625	4293.87		-312.364	-3524.04
-333.448	-3172.3		-612.148	-2539.52		-333.448	1137.32		-333.448	4319.38		-333.448	4503.65		-312.186	-4330.96
-333.271	7167.84		-612.125	-2461.15		-333.271	-76.2051		-333.271	1949.48		-333.271	8482.5		-312.009	-4525.35
-333.093	833.281		-612.103	-2321.53		-333.093	-4314.28		-333.093	7573.33		-333.093	16256.8		-311.831	-4248.38
-332.916	-4541.92		-612.081	-2125.18		-332.916	-7081.65		-332.916	-995.174		-332.916	18370.6		-311.654	-3713.22
-332.738	-2067.42		-612.059	-1879.78		-332.738	-4999.28		-332.738	-9868.75		-332.738	6264.2		-311.476	-3109.2
-332.561	-3610.97		-612.037	-1595.64		-332.561	1160.23		-332.561	2449.21		-332.561	-5359.48		-311.299	-2533.72
-332.383	-7.03066		-612.015	-1285.15		-332.383	3604.85		-332.383	4537.09		-332.383	6230.72		-311.121	-1973.32
-332.206	-10005.7		-611.992	-962.062		-332.206	-2932.86		-332.206	-15240.6		-332.206	20400.1		-310.944	-1331.99
-332.029	1933.33		-611.97	-640.815		-332.029	-8510.35		-332.029	-10765.3		-332.029	-690.865		-310.767	-490.633
-331.851	-6076.79		-611.948	-335.792		-331.851	-4747.11		-331.851	18857.3		-331.851	-29741.7		-310.589	622.61
-331.674	1118.12		-611.926	-60.6548		-331.674	-1138.05		-331.674	20651.8		-331.674	-14041.2		-310.412	1973.92
-331.496	-7189.11		-611.904	172.255		-331.496	-1942.57		-331.496	-883.064		-331.496	20846.9		-310.234	3400.95
-331.319	10185.4		-611.882	352.432		-331.319	3233.54		-331.319	-1340.27		-331.319	21210		-310.057	4643.06
-331.141	-1965.77		-611.859	471.595		-331.141	10114.1		-331.141	10743.8		-331.141	7397.68		-309.879	5422.15
-330.964	3408.29		-611.837	523.957		-330.964	4764.52		-330.964	10161.8		-330.964	15494		-309.702	5544.49
-330.786	1069.53		-611.815	506.351		-330.786	-2178.32		-330.786	7241.08		-330.786	20642.2		-309.524	4977.19
-330.609	10972.1		-611.793	418.233		-330.609	4521.37		-330.609	2820.58		-330.609	4404.39		-309.347	3861.52
-330.431	4460.99		-611.771	261.559		-330.431	10724.1		-330.431	-11368.2		-330.431	-2715.53		-309.17	2457.79
-330.254	-2061.9		-611.748	40.5653		-330.254	3426.04		-330.254	-8806.52		-330.254	9001.13		-308.992	1051.64
-330.077	3522.92		-611.726	-238.545		-330.077	-2715.12		-330.077	18696.2		-330.077	15009.4		-308.815	-132.589
-329.899	9038.98		-611.704	-567.971		-329.899	112.564		-329.899	24297.1		-329.899	12815.9		-308.637	-977.051
-329.722	-12378.7		-611.682	-938.721		-329.722	-107.054		-329.722	-1546.4		-329.722	13470		-308.46	-1466.96
-329.544	4216.18		-611.66	-1341.03		-329.544	-2730.92		-329.544	-6364.31		-329.544	9687.71		-308.282	-1655.64
-329.367	1402.69		-611.638	-1764.76		-329.367	2391.63		-329.367	15159.6		-329.367	-384.073		-308.105	-1623.67
-329.189	-5973.18		-611.615	-2199.77		-329.189	7693.23		-329.189	15567.4		-329.189	-2398.1		-307.927	-1450.87
-329.012	-6931.01		-611.593	-2636.26		-329.012	4317.46		-329.012	227.988		-329.012	4265.02		-307.75	-1206.38
-328.834	-4429.81		-611.571	-3064.97		-328.834	2352.23		-328.834	7546.51		-328.834	2193.45		-307.573	-950.347
-328.657	5433.12		-611.549	-3477.45		-328.657	6769.94		-328.657	18750.5		-328.657	-16794.5		-307.395	-736.489
-328.48	-2759.12		-611.527	-3866.12		-328.48	5201.13		-328.48	2604.27		-328.48	-34313.4		-307.218	-607.867
-328.302	412.983		-611.504	-4224.35		-328.302	-3902.58		-328.302	-14765.2		-328.302	-23420.8		-307.04	-586.54
-328.125	2598.79		-611.482	-4546.43		-328.125	-4786.2		-328.125	-9665.5		-328.125	6147.64		-306.863	-665.436
-327.947	6751.11		-611.46	-4827.57		-327.947	4976.52		-327.947	-4385.2		-327.947	12725.4		-306.685	-811.434
-327.77	3948.07		-611.438	-5063.75		-327.77	8775.47		-327.77	-4346.91		-327.77	-6529.05		-306.508	-979.865
-327.592	-4393.33		-611.416	-5251.68		-327.592	1882.26		-327.592	10386.5		-327.592	-13163.8		-306.33	-1129.19
-327.415	7076.51		-611.394	-5388.64		-327.415	-768.305		-327.415	22477.6		-327.415	-5435.27		-306.153	-1222.27
-327.237	11820.8		-611.371	-5472.42		-327.237	5712.01		-327.237	4391.16		-327.237	-8470.93		-305.976	-1212.83
-327.06	3963.66		-611.349	-5501.22		-327.06	7221.61		-327.06	-16575.4		-327.06	-6086.35		-305.798	-1033.28
-326.883	-13836.7		-611.327	-5473.64		-326.883	-201.805		-326.883	-5963.04		-326.883	19249.7		-305.621	-605.633
-326.705	11049.3		-611.305	-5388.64		-326.705	-2162.18		-326.705	14827.6		-326.705	34282.4		-305.443	118.335
-326.528	-13961.5		-611.283	-5245.57		-326.528	5085.74		-326.528	16702.4		-326.528	21940.3		-305.266	1106.9
-326.35	-3601.54		-611.26	-5044.27		-326.35	7966.42		-326.35	11466		-326.35	13650.8		-305.088	2222.66
-326.173	-3538.3		-611.238	-4785.12		-326.173	1860.85		-326.173	15100.5		-326.173	16838		-304.911	3245.81
-325.995	-4780.55		-611.216	-4469.17		-325.995	-3894.65		-325.995	21365.4		-325.995	9734.31		-304.733	3942.84
-325.818	-4105.67		-611.194	-4098.23		-325.818	-3779.05		-325.818	22732.9		-325.818	-726.454		-304.556	4150.37
-325.64	-549.431		-611.172	-3675.03		-325.64	1311.72		-325.64	18355		-325.64	-406.551		-304.379	3834.82
-325.463	-135.581		-611.15	-3203.22		-325.463	7758.79		-325.463	11786.1		-325.463	141.704		-304.201	3101.66
-325.286	-4029.91		-611.127	-2687.52		-325.286	7958.7		-325.286	10686.9		-325.286	-336.922		-304.024	2150.31
-325.108	6518.69		-611.105	-2133.64		-325.108	1212.78		-325.108	9199.95		-325.108	6973.51		-303.846	1194.35
-324.931	-2979.93		-611.083	-1548.3		-324.931	-1991.32		-324.931	-6550.15		-324.931	12585.9		-303.669	380.392
-324.753	-11066.9		-611.061	-939.11		-324.753	-280.564		-324.753	-21167.5		-324.753	13739		-303.491	-258.544
-324.576	2941		-611.039	-314.413		-324.576	-3087		-324.576	-8237.7		-324.576	21012.8		-303.314	-793.115
-324.398	2072.46		-611.016	316.906		-324.398	-6516.02		-324.398	16387.8		-324.398	20872.9		-303.136	-1335.09
-324.221	7294.39		-610.994	945.675		-324.221	-293.764		-324.221	20983.4		-324.221	680.06		-302.959	-1954.35
-324.043	12290.4		-610.972	1562.71		-324.043	7231.48		-324.043	12142.3		-324.043	-12065.7		-302.782	-2621.34
-323.866	2569.12		-610.95	2159.11		-323.866	4516		-323.866	8343.64		-323.866	1283.61		-302.604	-3209.59
-323.689	11990.8		-610.928	2726.55		-323.689	-988.955		-323.689	6305.09		-323.689	17363.6		-302.427	-3560
-323.511	-306.706		-610.906	3257.56		-323.511	-1311.25		-323.511	6140.8		-323.511	18433.7		-302.249	-3572.45
-323.334	3122.15		-610.883	3745.76		-323.334	-1571.9		-323.334	14205.7		-323.334	8400.35		-302.072	-3273.36
-323.156	-4773.55		-610.861	4186.06		-323.156	-3334.58		-323.156	18655.3		-323.156	-7963.48		-301.894	-2821.25
-322.979	-7353.81		-610.839	4574.78		-322.979	-2578.06		-322.979	10062		-322.979	-13656		-301.717	-2447.63
-322.801	-7836.06		-610.817	4909.72		-322.801	-1467.48		-322.801	195.847		-322.801	5615		-301.539	-2365.38
-322.624	-8942.24		-610.795	5190.12		-322.624	-1337.38		-322.624	-5092.05		-322.624	23179		-301.362	-2688.32
-322.446	1684.36		-610.772	5416.56		-322.446	1206.76		-322.446	-10140.7		-322.446	11171.6		-301.185	-3392.72
-322.269	-12757		-610.75	5590.82		-322.269	3120.77		-322.269	-10628.2		-322.269	-9550.04		-301.007	-4326.45
-322.092	-1121.53		-610.728	5715.59		-322.092	374.394		-322.092	-6984.14		-322.092	-12351.9		-300.83	-5253.94
-321.914	-2538.16		-610.706	5794.26		-321.914	-761.585		-321.914	-7004.07		-321.914	-3063.52		-300.652	-5920.47
-321.737	-5005.47		-610.684	5830.53		-321.737	3950.7		-321.737	-3782.57		-321.737	7062.55		-300.475	-6121.73
-321.559	6338.84		-610.662	5828.18		-321.559	7894.9		-321.559	5944.98		-321.559	10977.1		-300.297	-5764.62
-321.382	3641.33		-610.639	5790.67		-321.382	6540.06		-321.382	5050.24		-321.382	3294.84		-300.12	-4902.52
-321.204	-1028.52		-610.617	5720.99		-321.204	2023.98		-321.204	-5423		-321.204	-2686.52		-299.942	-3729.5
-321.027	-162.977		-610.595	5621.35		-321.027	-3242.92		-321.027	-4774.98		-321.027	2991.37		-299.765	-2528.81
-320.849	12179.9		-610.573	5493.11		-320.849	-5301.57		-320.849	696.363		-320.849	3044.2		-299.588	-1589.58
-320.672	1218.61		-610.551	5336.7		-320.672	-1724.61		-320.672	-2502.91		-320.672	-4426.57		-299.41	-1121.3
-320.495	-3047.14		-610.528	5151.7		-320.495	2004.58		-320.495	-127.084		-320.495	1035.31		-299.233	-1198.73
-320.317	1433.14		-610.506	4936.97		-320.317	1808.47		-320.317	5918.79		-320.317	8411.3		-299.055	-1756.53
-320.14	-2332.6		-610.484	4690.88		-320.14	572.048		-320.14	-8281.69		-320.14	1575.44		-298.878	-2628.1
-319.962	6817.95		-610.462	4411.65		-319.962	-2056.79		-319.962	-23045.2		-319.962	7771.96		-298.7	-3602.55
-319.785	1591.05		-610.44	4097.71		-319.785	-5953.57		-319.785	-4434.57		-319.785	30372.2		-298.523	-4469.24
-319.607	5133.11		-610.418	3748.13		-319.607	-2843.42		-319.607	18260.2		-319.607	20796.6		-298.345	-5037.11
-319.43	4756.19		-610.395	3363.02		-319.43	5811.53		-319.43	8962.86		-319.43	-16256.2		-298.168	-5140.26
-319.252	674.321		-610.373	2943.96		-319.252	5226.04		-319.252	-3930.04		-319.252	-18110.3		-297.99	-4653.14
-319.075	-2496.28		-610.351	2494.35		-319.075	-2604.16		-319.075	5115.8		-319.075	10905.8		-297.813	-3524.9
-318.898	11415.3		-610.329	2019.66		-318.898	-1124.1		-318.898	13440.6		-318.898	11630.8		-297.636	-1817.52
-318.72	1285.29		-610.307	1527.63		-318.72	5626.85		-318.72	11930.4		-318.72	-12501.5		-297.458	282.658
-318.543	-1935.96		-610.284	1028.25		-318.543	3160.45		-318.543	13127.1		-318.543	-14756.5		-297.281	2498.66
-318.365	425.979		-610.262	533.734		-318.365	-1648.32		-318.365	8164.1		-318.365	6580.55		-297.103	4532.33
-318.188	4402.82		-610.24	58.1758		-318.188	976.129		-318.188	-5622.92		-318.188	20780.4		-296.926	6137.74
-318.01	-521.241		-610.218	-382.809		-318.01	2335.63		-318.01	-6595.2		-318.01	12659.2		-296.748	7166.38
-317.833	2238.56		-610.196	-772.655		-317.833	-475.029		-317.833	2557.83		-317.833	-9529.35		-296.571	7572.2
-317.655	1941.03		-610.174	-1094.51		-317.655	1821.77		-317.655	1155.25		-317.655	-19060.8		-296.394	7388.34
-317.478	4239.32		-610.151	-1332.01		-317.478	4834.66		-317.478	-2938.48		-317.478	-2049.31		-296.216	6699.01
-317.301	-1878.12		-610.129	-1470.09		-317.301	-790.388		-317.301	-581.64		-317.301	12881.3		-296.039	5624.02
-317.123	6501.2		-610.107	-1495.81		-317.123	-6754.7		-317.123	-6224.99		-317.123	-264.279		-295.861	4317.77
-316.946	-7759.71		-610.085	-1399.19		-316.946	-5467.05		-316.946	-16066.4		-316.946	-18790.5		-295.684	2969.97
-316.768	16034.3		-610.063	-1173.96		-316.768	-3524.38		-316.768	-11014.2		-316.768	-15090.6		-295.506	1792.43
-316.591	1243.43		-610.041	-818.107		-316.591	-1805.64		-316.591	-231.667		-316.591	258.712		-295.329	983.647
-316.413	16127.7		-610.018	-334.419		-316.413	3115.14		-316.413	3672.47		-316.413	6762.68		-295.151	677.681
-316.236	3608.2		-609.996	269.295		-316.236	3464.97		-316.236	11128.3		-316.236	1820.56		-294.974	897.155
-316.058	9797.82		-609.974	980.145		-316.058	-2232.22		-316.058	16810.5		-316.058	-4478.44		-294.796	1534.58
-315.881	10214.9		-609.952	1780.34		-315.881	-730.977		-315.881	3257.15		-315.881	-1428.55		-294.619	2377.74
-315.704	1795.33		-609.93	2647.63		-315.704	8085.11		-315.704	-11839.8		-315.704	5672.8		-294.442	3175.12
-315.526	-5930.6		-609.907	3555.93		-315.526	11044.4		-315.526	-5416.5		-315.526	3042.04		-294.264	3717.05
-315.349	10676		-609.885	4476.23		-315.349	9612.78		-315.349	4835.4		-315.349	50.7887		-294.087	3899.69
-315.171	263.193		-609.863	5377.62		-315.171	10514.3		-315.171	1441.03		-315.171	11381.3		-293.909	3747.38
-314.994	2960.66		-609.841	6228.48		-314.994	6709.82		-314.994	-1676.05		-314.994	19042.9		-293.732	3389.22
-314.816	-3427.16		-609.819	6997.75		-314.816	-3313.97		-314.816	1537.4		-314.816	8046.82		-293.554	3005.02
-314.639	3750.15		-609.797	7656.24		-314.639	-7449.84		-314.639	486.75		-314.639	16.1054		-293.377	2765.23
-314.461	-113.681		-609.774	8177.91		-314.461	-4045.03		-314.461	-1477.87		-314.461	4483		-293.199	2786.41
-314.284	-9452.21		-609.752	8540.99		-314.284	-2112.1		-314.284	3602.38		-314.284	3885.32		-293.022	3112.21
-314.107	1815.92		-609.73	8729.11		-314.107	-2880.54		-314.107	8417.21		-314.107	4096.93		-292.845	3716.77
-313.929	220.597		-609.708	8731.99		-313.929	-4550.81		-313.929	4147.19		-313.929	17427.2		-292.667	4519.56
-313.752	4371.88		-609.686	8546.13		-313.752	-6612.37		-313.752	-8705.82		-313.752	18528.9		-292.49	5402.14
-313.574	-44.9608		-609.663	8174.98		-313.574	-2983.1		-313.574	-20831.9		-313.574	-3953.47		-292.312	6225.31
-313.397	-16925.7		-609.641	7629		-313.397	5749.1		-313.397	-17332.8		-313.397	-13209.9		-292.135	6851.22
-313.219	-890.628		-609.619	6925.26		-313.219	6623.73		-313.219	-1433.39		-313.219	2045.92		-291.957	7172.95
-313.042	-12674.6		-609.597	6086.84		-313.042	-1200.85		-313.042	3017.07		-313.042	6599.74		-291.78	7145.02
-312.864	2.98429		-609.575	5141.9		-312.864	-4852.53		-312.864	-3528.43		-312.864	-6311.34		-291.602	6800.23
-312.687	5392.8		-609.553	4122.49		-312.687	-4436.17		-312.687	4128.12		-312.687	-12480.2		-291.425	6239.78
-312.51	-9071.94		-609.53	3063.22		-312.51	-6888.91		-312.51	20318.4		-312.51	-15700.2		-291.248	5595.13
-312.332	-4824.26		-609.508	1999.78		-312.332	-6499.35		-312.332	18924.5		-312.332	-26728.8		-291.07	4974.95
-312.155	-9308.35		-609.486	967.355		-312.155	-213.204		-312.155	7388.51		-312.155	-24856.3		-290.893	4420.96
-311.977	10414.7		-609.464	-0.86355		-311.977	3898.93		-311.977	4397.3		-311.977	-1028.42		-290.715	3895.55
-311.8	-722.393		-609.442	-875.165		-311.8	5462.17		-311.8	3711.83		-311.8	17269.2		-290.538	3310.76
-311.622	-1464.75		-609.419	-1630.61		-311.622	8209.59		-311.622	4557.23		-311.622	17843		-290.36	2585.51
-311.445	188.699		-609.397	-2248.1		-311.445	6799.9		-311.445	14113		-311.445	18244.8		-290.183	1698.9
-311.267	-3854.5		-609.375	-2715.23		-311.267	2187.17		-311.267	12558.2		-311.267	18393.5		-290.005	706.603
-311.09	6721.9		-609.353	-3026.73		-311.09	3683.26		-311.09	-9625.33		-311.09	2825.36		-289.828	-290.141
-310.913	867.153		-609.331	-3184.7		-310.913	6466.68		-310.913	-15788.8		-310.913	-13589.7		-289.651	-1199.94
-310.735	-3984.2		-609.309	-3198.36		-310.735	1272.27		-310.735	7067.22		-310.735	-4831.1		-289.473	-1980.67
-310.558	4476.84		-609.286	-3083.59		-310.558	-3663.19		-310.558	16687.2		-310.558	14257.6		-289.296	-2636.21
-310.38	-9675.46		-609.264	-2862.02		-310.38	418.118		-310.38	229.177		-310.38	14829.3		-289.118	-3179.06
-310.203	-133.47		-609.242	-2559.99		-310.203	8762.68		-310.203	-4897.72		-310.203	7572.49		-288.941	-3594.04
-310.025	-4295.19		-609.22	-2207.16		-310.025	17259.8		-310.025	9278.84		-310.025	11172.4		-288.763	-3833.11
-309.848	-244.138		-609.198	-1835.02		-309.848	20817.3		-309.848	14744.1		-309.848	9613.43		-288.586	-3840.8
-309.67	-1788.78		-609.175	-1475.33		-309.67	10996.1		-309.67	6587.38		-309.67	-5288		-288.408	-3583.36
-309.493	-9599.73		-609.153	-1158.49		-309.493	-2253.16		-309.493	-1005.9		-309.493	-9614.39		-288.231	-3056.36
-309.316	1580.28		-609.131	-912.02		-309.316	-1150.47		-309.316	-3152.26		-309.316	-2279.89		-288.054	-2271.88
-309.138	-2967.59		-609.109	-759.197		-309.138	5020.17		-309.138	1754.9		-309.138	-5818.49		-287.876	-1249.17
-308.961	1380.86		-609.087	-717.85		-308.961	1364.86		-308.961	7301.32		-308.961	-8271.36		-287.699	-28.2265
-308.783	4692.19		-609.065	-799.468		-308.783	-464.581		-308.783	-99.7368		-308.783	7155.68		-287.521	1302.45
-308.606	-2991.98		-609.042	-1008.59		-308.606	4959.45		-308.606	-10722.3		-308.606	13271.3		-287.344	2594.08
-308.428	-1662.56		-609.02	-1342.57		-308.428	381.051		-308.428	-6190.43		-308.428	800.303		-287.166	3664.64
-308.251	-3246.37		-608.998	-1791.62		-308.251	-10108.6		-308.251	-128.925		-308.251	5571.53		-286.989	4355.82
-308.073	1084.04		-608.976	-2339.32		-308.073	-3171.4		-308.073	-5544.2		-308.073	22810.9		-286.811	4586.12
-307.896	9420.88		-608.954	-2963.32		-307.896	13694.2		-307.896	-1702.7		-307.896	12064.3		-286.634	4369.67
-307.719	3386.33		-608.931	-3636.43		-307.719	16163.4		-307.719	14792.2		-307.719	-9084.12		-286.457	3797.81
-307.541	-5467.69		-608.909	-4327.91		-307.541	7382.72		-307.541	15446.3		-307.541	-2812.33		-286.279	3003.63
-307.364	931.566		-608.887	-5004.89		-307.364	1121.26		-307.364	1882.84		-307.364	10323.3		-286.102	2130.65
-307.186	1476.38		-608.865	-5633.96		-307.186	-3276.74		-307.186	-123.996		-307.186	11132.9		-285.924	1311.59
-307.009	3937.59		-608.843	-6182.74		-307.009	-4862.76		-307.009	3696.02		-307.009	16792.9		-285.747	650.912
-306.831	-13904.2		-608.821	-6621.43		-306.831	716.921		-306.831	1351.48		-306.831	14161.3		-285.569	208.426
-306.654	11339.4		-608.798	-6924.19		-306.654	6080.15		-306.654	6424.94		-306.654	-9833.85		-285.392	-7.58423
-306.476	4343.71		-608.776	-7070.37		-306.476	4360.7		-306.476	16501		-306.476	-8806.04		-285.214	-26.5325
-306.299	5481.26		-608.754	-7045.46		-306.299	747.097		-306.299	11954		-306.299	24772.3		-285.037	117.415
-306.122	9229.99		-608.732	-6841.8		-306.122	-213.92		-306.122	4429.81		-306.122	21829.9		-284.86	418.247
-305.944	-2286.61		-608.71	-6458.88		-305.944	1384.02		-305.944	10930.8		-305.944	-15301.1		-284.682	906.7
-305.767	-8166.42		-608.688	-5903.4		-305.767	4632.75		-305.767	12940.4		-305.767	-10659.1		-284.505	1624.81
-305.589	10764.3		-608.665	-5188.95		-305.589	4471.85		-305.589	881.596		-305.589	18496.9		-284.327	2580.73
-305.412	-674.932		-608.643	-4335.4		-305.412	48.3782		-305.412	-3855.38		-305.412	3403.18		-284.15	3712.88
-305.234	-1625.65		-608.621	-3367.96		-305.234	413.706		-305.234	464.686		-305.234	-22500		-283.972	4887.49
-305.057	-11276.9		-608.599	-2316.1		-305.057	5686.17		-305.057	-3291.1		-305.057	-5283.5		-283.795	5933.24
-304.879	3697.39		-608.577	-1212.23		-304.879	5276.46		-304.879	-7329.13		-304.879	14499		-283.617	6696.83
-304.702	4332.84		-608.554	-90.2774		-304.702	1317.52		-304.702	1125.51		-304.702	4966.7		-283.44	7094.87
-304.525	-2744.04		-608.532	1015.72		-304.525	2105.51		-304.525	10369.7		-304.525	1227.49		-283.263	7142.21
-304.347	7582.58		-608.51	2073.08		-304.347	2182.65		-304.347	10096		-304.347	4471.3		-283.085	6948.76
-304.17	11701.1		-608.488	3051.74		-304.17	-1672.4		-304.17	3891.26		-304.17	-12907.1		-282.908	6686.64
-303.992	4716.52		-608.466	3925.47		-303.992	-774.962		-303.992	-4552.77		-303.992	-23506.4		-282.73	6536.54
-303.815	2099.85		-608.444	4672.81		-303.815	2966.73		-303.815	-6719.35		-303.815	784.107		-282.553	6626.82
-303.637	2545.04		-608.421	5277.8		-303.637	240.257		-303.637	977.418		-303.637	27165.4		-282.375	6983.76
-303.46	5951.89		-608.399	5730.41		-303.46	-3035.87		-303.46	1589.83		-303.46	28374		-282.198	7514.04
-303.282	8997.45		-608.377	6026.71		-303.282	182.827		-303.282	-7212.45		-303.282	14188.7		-282.02	8033.53
-303.105	-10861.5		-608.355	6168.79		-303.105	2549.02		-303.105	-465.273		-303.105	-9316.48		-281.843	8337.58
-302.928	-4036.87		-608.333	6164.33		-302.928	1730.8		-302.928	16779		-302.928	-29158.2		-281.666	8285.32
-302.75	-6778.4		-608.31	6026.03		-302.75	3369.91		-302.75	12153		-302.75	-21637.1		-281.488	7858.55
-302.573	-288.104		-608.288	5770.83		-302.573	3398.32		-302.573	-2702.65		-302.573	-639.252		-281.311	7167.51
-302.395	-9498.68		-608.266	5418.92		-302.395	-750.745		-302.395	5009.37		-302.395	3596.04		-281.133	6403.14
-302.218	1434.98		-608.244	4992.73		-302.218	158.695		-302.218	17371.1		-302.218	1904.45		-280.956	5762.85
-302.04	-3482.23		-608.222	4515.83		-302.04	5195.07		-302.04	6515.92		-302.04	11184.3		-280.778	5384.99
-301.863	7133.29		-608.2	4011.92		-301.863	3480.17		-301.863	-6029.36		-301.863	15918.5		-280.601	5316.34
-301.685	746.038		-608.177	3503.76		-301.685	-222.616		-301.685	1419.26		-301.685	8859.27		-280.423	5517.59
-301.508	3556.9		-608.155	3012.36		-301.508	3108		-301.508	12473.7		-301.508	1762.74		-280.246	5897.31
-301.33	2074.49		-608.133	2556.21		-301.33	5041.28		-301.33	14651.5		-301.33	-5419.27		-280.069	6357.8
-301.153	-9160.11		-608.111	2150.73		-301.153	295.841		-301.153	10908.7		-301.153	-10024.2		-279.891	6834.22
-300.976	7853.85		-608.089	1807.89		-300.976	-357.98		-300.976	-1263.89		-300.976	-1077.18		-279.714	7308.66
-300.798	-2686.35		-608.066	1536.08		-300.798	4513.62		-300.798	-13015.8		-300.798	7582.3		-279.536	7789.53
-300.621	-15298.8		-608.044	1340.07		-300.621	4427.08		-300.621	-7363.78		-300.621	-1371.81		-279.359	8264.71
-300.443	9664.38		-608.022	1221.25		-300.443	1302.65		-300.443	3992.11		-300.443	-10847.4		-279.181	8657.79
-300.266	-7312.49		-608	1177.97		-300.266	2759.13		-300.266	2655.05		-300.266	-7135.41		-279.004	8822.7
-300.088	12210.6		-607.978	1205.94		-300.088	4364.45		-300.088	1908.82		-300.088	-4077.24		-278.826	8593.61
-299.911	-9339.85		-607.956	1298.84		-299.911	3500.32		-299.911	10087.1		-299.911	-2464.89		-278.649	7870.17
-299.733	11887.8		-607.933	1448.84		-299.733	6731.8		-299.733	6356.28		-299.733	6558.46		-278.472	6689.1
-299.556	-13658.5		-607.911	1647.2		-299.556	10162.3		-299.556	-10233.8		-299.556	8296.49		-278.294	5235.11
-299.379	12475.7		-607.889	1884.83		-299.379	3135.62		-299.379	-13047.7		-299.379	-3788.02		-278.117	3777.97
-299.201	6718.41		-607.867	2152.74		-299.201	-6422.35		-299.201	-883.473		-299.201	-7516.18		-277.939	2567.18
-299.024	-4518.42		-607.845	2442.45		-299.024	-3057		-299.024	4914.3		-299.024	1577.28		-277.762	1738.4
-298.846	3356.95		-607.822	2746.28		-298.846	6825.65		-298.846	2832.05		-298.846	5463.63		-277.584	1275.49
-298.669	-6950.58		-607.8	3057.51		-298.669	7661.59		-298.669	1777.96		-298.669	5650.79		-277.407	1039.45
-298.491	9184.54		-607.778	3370.44		-298.491	2523.71		-298.491	-280.812		-298.491	9725.49		-277.229	843.523
-298.314	2049.31		-607.756	3680.35		-298.314	836.385		-298.314	-1696.58		-298.314	4881.79		-277.052	538.202
-298.136	3845.24		-607.734	3983.36		-298.136	-1440.65		-298.136	3276.55		-298.136	-12383.9		-276.875	71.4249
-297.959	-1769.29		-607.712	4276.23		-297.959	-6749.06		-297.959	7435.9		-297.959	-21352.9		-276.697	-497.823
-297.782	3137.02		-607.689	4556.1		-297.782	-5463.31		-297.782	4086.44		-297.782	-11179.5		-276.52	-1035.43
-297.604	-10613.6		-607.667	4820.22		-297.604	3458.54		-297.604	1822.17		-297.604	3137.98		-276.342	-1400.14
[truncated: 63,538 more rows]

## Sheet: Figure 3a
	Ionic conductivity (S/cm)		LPS7525			LPS7426			LPS7327			LPS7228			LPS7129
LPS7525	0.000200347		Z' (Ω cm)	-Z'' (Ω cm)		Z' (Ω cm)	-Z'' (Ω cm)		Z' (Ω cm)	-Z'' (Ω cm)		Z' (Ω cm)	-Z'' (Ω cm)		Z' (Ω cm)	-Z'' (Ω cm)
LPS7426	0.000642641		3340.62	1369.5		1278.09	311.592		231.405	57.2649		68.1719	12.8351		315.279	115.841
LPS7327	0.0033		3562.71	1306.68		1339.43	265.11		242.163	49.4877		69.3707	5.67044		333.263	115.141
LPS7228	0.0132		3755.22	1286.63		1391.28	249.602		252.709	47.8549		70.9578	3.78901		351.459	120.054
LPS7129	0.00143		3927.1	1219.18		1429.71	229.425		260.922	45.71		71.6211	3.9866		369.082	124.263
LPS7030	0.000326512		4063.15	1155.55		1457.16	208.612		267.503	42.5036		72.2212	4.67225		383.896	128.285
LPS6931	3.05542e-05		4202.09	1079.32		1480.32	180.337		273.246	38.8331		72.4243	5.04452		400.439	131.503
LPS6535	1.36388e-05		4309.17	995.435		1488.8	162.321		276.142	35.6244		72.863	4.97908		416.26	133.346
			4406.87	918.631		1494.99	153.285		278.614	34.255		73.3513	5.08265		431.49	135.394
			4492.77	854.81		1509.23	145.39		282.386	32.7035		73.6844	5.1859		447.591	136.787
			4574.5	773.843		1517.35	134.824		285.145	30.6838		74.2581	5.12815		463.121	136.848
			4637.52	711.541		1527.59	125.717		287.848	28.6725		74.7339	5.16463		479.209	135.543
			4689.23	641.826		1533.56	117.004		290.241	26.623		75.11	5.18106		494.066	134.622
			4737.7	579.309		1541.02	109.141		292.344	24.8359		75.5108	5.19438		508.846	132.8
			4782.51	529.097		1545.34	104.538		293.893	23.1502		75.88	5.29819		523.459	130.553
			4817.38	481.972		1550.1	102.302		295.61	21.7844		76.2752	5.37046		537.173	127.169
			4844.75	430.436		1555.24	99.0864		297.213	20.9378		76.6476	5.49861		550.969	123.825
			4863.31	391.404		1559.71	98.1331		298.421	20.0667		76.974	5.65301		563.643	119.809
			4899.28	358.751		1563.89	99.8239		299.635	19.0197		77.3396	5.87207		575.951	115.376
			4911.02	328.423		1566.32	102.125		300.621	18.4102		77.6507	6.1255		586.866	111.064
			4921.53	294.404		1572.06	106.019		301.977	18.3026		77.9934	6.51135		598.141	106.682
			4942.92	280.037		1575.6	113.019		302.88	18.0627		78.3314	6.96574		607.468	102.278
			4953.52	256.95		1580.37	117.637		303.931	18.068		78.6559	7.48932		616.303	98.3523
			4967.49	248.906		1585.24	128.609		304.973	18.5507		79.0473	8.14401		625.372	94.6005
			4975.25	239.005		1590.64	140.723		305.774	19.3672		79.462	8.88835		632.799	91.1563
			4991	229.214		1597.47	153.093		306.87	20.0624		79.8309	9.81484		639.709	88.5998
			4998.37	232.71		1603.86	167.826		308.007	21.5337		80.2828	10.855		646.686	86.3952
			5006.91	225.9		1610.38	187.484		309.008	22.8195		80.82	12.0406		652.334	85.1844
			5020.06	235.157		1618.85	209.344		310.23	24.441		81.3871	13.4353		658.647	84.2273
			5033.67	243.537		1627.36	232.484		311.643	26.9077		81.9674	14.9905		664.397	84.0913
			5045.06	257.31		1637.57	263.001		313.103	29.1373		82.7013	16.7934		669.486	84.8326
			5066.3	264.329		1649.32	292.599		314.673	32.1313		83.4777	18.855		675.211	86.6915
			5079.38	282.806		1662.81	330.691		316.073	35.6481		84.3166	21.116		680.586	88.7562
			5093.11	309.445		1675.31	372.992		317.983	39.3716		85.3256	23.7513		686.177	92.6386
			5112.41	333.657		1691.92	419.139		320.186	43.6914		86.3878	26.6722		691.604	97.303
			5137.95	359.572		1708.99	474.405		322.401	48.4483		87.6983	30.0861		698.058	102.178
			5143.13	385.668		1731.83	535.725		325.076	54.2011		89.0628	33.8358		705.054	108.062
			5176.17	423.273		1753.08	603.437		327.641	60.6989		90.6693	38.089		711.664	116.127
			5200.82	466.236		1779.05	681.639		330.829	67.7245		92.3705	42.9144		718.374	125.014
			5227.82	510.803		1808.51	772.074		334.365	75.7892		94.4523	48.291		726.996	134.811
			5255.07	565.04		1842.83	870.482		338.532	84.7789		96.7241	54.3818		736.08	146.389
			5293.85	625.13		1880.88	983.456		343.116	95.0733		99.283	61.2805		745.327	159.275
			5326.33	691.413		1923.73	1113.27		348.064	106.462		102.102	69.0041		754.881	173.368
			5371.93	771.406		1969.9	1256.45		353.353	119.104		105.308	77.7505		765.84	189.185
			5414.87	848.994		2026.84	1423.22		359.797	133.813		108.593	86.7804		777.955	206.356
			5458.87	930.522		2078.78	1581.3		366.199	147.786		112.318	97.0789		788.683	224.496
			5511.21	1028.16		2145.25	1786.63		374.196	165.606		116.758	109.385		802.493	246.237
			5567.86	1151.59		2220.69	2022		382.811	185.523		121.741	123.343		818.275	270.862
			5649.7	1290.77		2319.72	2325.7		394.526	211.238		128.153	141.358		837.017	302.435
			5717.38	1434.92		2411.53	2628.58		406.091	237.072		134.428	159.392		855.183	333.433
			5793.61	1609.09		2524.86	2981.51		419.205	265.245		141.551	179.804		875.439	368.384
			5892.5	1783.79		2652.79	3372.72		433.17	297.344		149.488	202.736		897.141	406.541
			5991.8	1995.97		2785.94	3808.12		449.634	332.991		158.446	228.864		920.63	449.692
			6111.81	2216.1		2953.35	4321.56		467.431	373.348		168.457	258.305		945.514	498.869
			6232.97	2475.56		3137.8	4896.09		487.728	417.254		179.648	291.481		974.298	552.525
			6372.38	2763.2		3346.2	5545.35		511.319	466.998		192.393	329.132		1003.67	614.15
			6536.21	3091.88		3581.4	6272.58		537.346	522.347		206.48	371.814		1038.25	681.996
			6714.09	3453.32		3844.88	7109.92		565.559	585.032		222.507	420.104		1073.46	757.188
			6904.65	3846.6		4152.82	8046.14		599.468	655.591		240.559	474.819		1115.51	843.546
			7120.01	4301.62		4507.34	9114.8		637.543	734.144		260.763	536.759		1157.61	940.61
			7365.09	4797.46		4900.43	10325.4		678.352	821.736		283.872	606.932		1203.98	1049.99
			7632.28	5359.89		5357.34	11683.3		726.802	917.923		309.629	686.251		1261.62	1175.51
			7926.26	5987.9		5875.16	13234.1		779.611	1025.36		338.714	775.899		1319.58	1312.88
			8261.97	6689.52		6468.45	14974.7		838.578	1145.81		371.812	877.463		1385.19	1469.86
			8641.27	7472.77		7143.39	16936.1		907.222	1279.19		408.968	992.781		1456.29	1647.75
			9054.91	8352.76		7902.68	19146.7		982.723	1429.01		451.088	1123.38		1535.24	1847.15
			9527.15	9324.02		8778.54	21643.1		1068.06	1593.5		498.184	1270.59		1622.69	2074.09
			10045.5	10415.6		9806.31	24440.4		1162.68	1776.8		552.522	1437.49		1721.27	2327.2
			10625.9	11647.8		10945.8	27600.7		1271.39	1979.65		613.335	1626.44		1828.59	2612.68
			11269.6	12994.2		12241.9	31198		1390.13	2206.22		682.379	1840.45		1949.42	2938.79
			12000.8	14496.4		13741.3	35261.6		1522.97	2458.07		759.425	2082.87		2085.81	3308.65
			12806.5	16192.2		15421.6	39766		1671.52	2732.91		847.832	2356.89		2231.12	3721.93
			13691.3	18127.4		17366.4	44861		1842.57	3041.18		946.796	2666.17		2399.18	4191.7
			14675.4	20215.2		19495.2	50544.5		2024.05	3388.26		1059.44	3019.66		2583.68	4717.7
			15813.1	22577.6		21993	57003.3		2233.31	3768.19		1187.47	3415.93		2796.59	5320.35
			17044.2	25244.8		24751.3	64231.4		2459.83	4184.27		1330.54	3867.14		3028.47	5998.37
			18416.9	28223.4		27918.8	72343.3		2720.84	4650.8		1494.47	4377.98		3293.87	6771.99
			19996.3	31427.7		31433.7	81495.4		2994.15	5168.94		1678.64	4956.01		3581.55	7630.58
			21688.7	35272.6		35416.4	91701.3		3314.6	5739.24		1886.54	5609.89		3913.61	8620.23
			23664.1	39415.6		40130.6	103157		3658.15	6377.19		2123.64	6351.1		4278.23	9747.64
			25754.8	44063.1		45164.7	116195		4043	7079.87		--	--		4687.66	11005.9
			28179	49249.6		50900.6	130609		4468.36	7865.78		--	--		5150.55	12440.6
			30812.5	55107.9		57446	147103		4939.5	8740.93		--	--		5675.75	14074.1
			33784.6	61604.6		64663	165481		5453.94	9716.3		--	--		6254.76	15913.2
			37044.4	68995		72903.8	186232		6012.78	10799		--	--		6912.79	17993.7
			40760.7	77188		82212.6	209353		6629.96	12005.5		--	--		7648.43	20382.9
			44769.6	86354.7		92893.1	235347		7329.15	13351.3		--	--		8481.14	23055.9
			49382.6	96755.3		104739	264824		8097.73	14870.5		--	--		9392.51	26133.3
			54456	108184		117889	297666		8941.73	16542.2		--	--		10453.5	29601
			60183.9	121380		132896	334721		9892.82	18445.4		--	--		11664.4	33555.8
			66517.3	135962		149963	376214		10887	20522.8		--	--		13023.8	38026.2
			73618.1	152123		169150	422927		12047.9	22919.3		--	--		14549.7	43047.4
			81481.7	170289		190609	475665		13318.4	25498.7		--	--		16241.1	48709
			90246.3	191167		214947	534644		14687.4	28461.5		--	--		18233.7	55312.3
			100449	214087		242752	601049		16280.7	31809.2		--	--		20420.5	62722.2
			111511	240224		274465	675346		18044.5	35510.4		--	--		22970.1	71099.9
			123507	269383		--	--		19915.2	39722.6		--	--		25784.2	80675.1
			137427	302796		--	--		22124.1	44465		--	--		29084.6	91569.5
			152914	339806		--	--		24516.9	49724.1		--	--		32689.5	103943
			170539	381356		--	--		27241.1	55637		--	--		36977.3	117800
			190087	428254		--	--		30267.4	62309.6		--	--		41796	133797
			212032	481219		--	--		33683.7	69832.5		--	--		47231.8	151910
			236496	541581		--	--		37461.1	78282.5		--	--		53521.1	172385
			264430	609245		--	--		41819.9	87896.5		--	--		60568.2	195212
			--	--		--	--		46807.7	98576.2		--	--		--	--
			--	--		--	--		52268.7	110661		--	--		--	--
			--	--		--	--		58467.7	124234		--	--		--	--
			--	--		--	--		65676.9	139157		--	--		--	--

## Sheet: Figure 3e
A→B			C→D
Distance (nm)	Phase (rad)		Distance (nm)	Phase (rad)
0	11.7337		0	12.401
0.12128	11.6695		0.12085	12.8205
0.24256	11.7571		0.2417	13.0982
0.36384	11.8738		0.36254	13.0384
0.48513	11.8349		0.48339	12.896
0.60641	11.6537		0.60424	12.8587
0.72769	11.4248		0.72509	12.8182
0.84897	11.2309		0.84593	12.8211
0.97025	11.1427		0.96678	12.9397
1.09153	11.1331		1.08763	13.0109
1.21281	11.1364		1.20848	12.8528
1.33409	11.1452		1.32933	12.6438
1.45538	11.167		1.45017	12.5511
1.57666	11.1934		1.57102	12.5539
1.69794	11.2526		1.69187	12.5806
1.81922	11.3842		1.81272	12.515
1.9405	11.5423		1.93356	12.4689
2.06178	11.6591		2.05441	12.5883
2.18306	11.695		2.17526	12.6748
2.30435	11.6361		2.29611	12.6945
2.42563	11.5683		2.41696	12.8952
2.54691	11.6593		2.5378	13.1508
2.66819	11.8965		2.65865	13.3224
2.78947	12.0612		2.7795	13.3886
2.91075	12.0837		2.90035	13.3817
3.03203	12.0825		3.02119	13.448
3.15331	12.1197		3.14204	13.565
3.2746	12.1419		3.26289	13.6676
3.39588	12.1456		3.38374	13.7304
3.51716	12.1542		3.50459	13.7387
3.63844	12.108		3.62543	13.6027
3.75972	12.0279		3.74628	13.5829
3.881	12.0457		3.86713	13.9679
4.00228	12.1456		3.98798	14.4011
4.12356	12.1767		4.10882	14.4392
4.24485	12.1672		4.22967	14.443
4.36613	12.3041		4.35052	14.7362
4.48741	12.5074		4.47137	15.1068
4.60869	12.4931		4.59221	15.2547
4.72997	12.3312		4.71306	15.108
4.85125	12.3196		4.83391	14.9485
4.97253	12.4167		4.95476	15.0334
5.09382	12.4245		5.07561	15.043
5.2151	12.4128		5.19645	14.8892
5.33638	12.4901		5.3173	14.8396
5.45766	12.551		5.43815	14.9963
5.57894	12.5451		5.559	15.1725
5.70022	12.5578		5.67984	15.1852
5.8215	12.582		5.80069	14.9972
5.94278	12.5438		5.92154	14.5993
6.06407	12.4429		6.04239	14.345
6.18535	12.3007		6.16324	14.3283
6.30663	12.0936		6.28408	14.1552
6.42791	11.8893		6.40493	13.7873
6.54919	11.8374		6.52578	13.4797
6.67047	11.9204		6.64663	13.4603
6.79175	11.9839		6.76747	13.7401
6.91303	11.9758		6.88832	13.8202
7.03432	11.9153		7.00917	13.4613
7.1556	11.7718		7.13002	13.1137
7.27688	11.5685		7.25087	12.9089
7.39816	11.4128		7.37171	12.665
7.51944	11.3356		7.49256	12.4412
7.64072	11.2989		7.61341	12.2867
7.762	11.3237		7.73426	12.232
7.88329	11.4515		7.8551	12.2481
8.00457	11.5928		7.97595	12.1759
8.12585	11.5922		8.0968	11.9407
8.24713	11.4885		8.21765	11.8602
8.36841	11.4577		8.33849	11.992
8.48969	11.4946		8.45934	12.1405
8.61097	11.4727		8.58019	12.26
8.73225	11.4139		8.70104	12.4072
8.85354	11.4091		8.82189	12.4541
8.97482	11.4576		8.94273	12.3775
9.0961	11.4926		9.06358	12.3607
9.21738	11.4802		9.18443	12.4126
9.33866	11.445		9.30528	12.3973
9.45994	11.4198		9.42612	12.2794
0
0
0
0
0
0
0
0
0
0
0
0
0
0
0
0
0
0
0
0
0
0
0
0
0
0
0
0
0
0
0
0
0
0
0
0
0
0
0
0
0
0
0
0
0
0
0
0
0
0
0
0
0
0
0
0
0
0
0
0
0
0
0
0
0
0
0
0
0
0
0
0
0
0
0
0
0
0
0
0
0
0
0
0
0
0
0
0
0
0
0
0
0
0
0
0
0
0
0
0
0
0
0
0
0
0
0
0
0
0
0
0
0
0
0
0
0
0
0
0
0
0
0
0
0
0
0
0
0
0
0
0
0
0
0
0
0
0
0
0
0
0
0
0
0
0
0
0
0
0
0
0
0
0
0
0
0
0
0
0
0
0
0
0
0
0
0
0
0
0
0
0
0
0
0
0
0
0
0
0
0
0
0
0
0
0
0
0
0
0
0
0
0
0
0
0
0
0
0
0
0
0
0
0
0
0
0
0
0
0
0
0
0
0
0
0
0
0
0
0
0
0
0
0
0
0
0
0
0
0
0
0
0
0
0
0
0
0
0
0
0
0
0
0
0
0
0
0
0
0
0
0
0
0
0
0
0
0
0
0
0
0
0
0
0
0
0
0
0
0
0
0
0
0
0
0
0
0
0
0
0
0
0
0
0
0
0
0
0
0
0
0
0
0
0
0
0
0
0
0
0
0
0
0
0
0
0
0
0
0
0
0
0
0
0
0
0
0
0
0
0
0
0
0
0
0
0
0
0
0
0
0
0
0
0
0
0
0
0
0
0
0
0
0
0
0
0
0
0
0
0
0
0
0
0
0
0
0
0
0
0
0
0
0
0
0
0
0
0
0
0
0
0
0
0
0
0
0
0
0
0
0
0
0
0
0
0
0
0
0
0
0
0
0
0
0
0
0
0
0
0
0
0
0
0
0
0
0
0
0
0
0
0
0
0
0
0
0
0
0
0
0
0
0
0
0
0
0
0
0
0
0
0
0
0
0
0
0
0
0
0
0
0
0
0
0
0
0
0
0
0
0
0
0
0
0
0
0
0
0
0
0
0
0
0
0
0
0
0
0
0
0
0
0
0
0
0
0
0
0
0
0
0
0
0
0
0
0
0
0
0
0
0
0
0
0
0
0
0
0
0
0
0
0
0
0
0
0
0
0
0
0
0
0
0
0
0
0
0
0
0
0
0
0
0
0
0
0
0
0
0
0
0
0
0
0
0
0
0
0
0
0
0
0
0
0
0
0
0
0
0
0
0
0
0
0
0
0
0
0
0
0
0
0
0
0
0
0
0
0
0
0
0
0
0
0
0
0
0
0
0
0
0
0
0
0
0
0
0
0
0
0
0
0
0
0
0
0
0
0
0
0
0
0
0
0
0
0
0
0
0
0
0
0
0
0
0
0
0
0
0
0
0
0
0
0
0
0
0
0
0
0
0
0
0
0
0
0
0
0
0
0
0
0
0
0
0
0
0
0
0
0
0
0
0
0
0
0
0
0
0
0
0
0
0
0
0
0
0
0
0
0
0
0
0
0
0
0
0
0
0
0
0
0
0
0
0
0
0
0
0
0
0
0
0
0
0
0
0
0
0
0
0
0
0
0
0
0
0
0
0
0
0
0
0
0
0
0
0
0
0
0
0
0
0
0
0
0
0
0
0
0
0
0
0
0
0
0
0
0
0
0
0
0
0
0
0
0
0
0
0
0
0
0
0
0
0
0
0
0
0
0
0
0
0
0
0
0
0
0
0
0
0
0
0
0
0
0
0
0
0
0
0
0
0
0
0
0
0
0
0
0
0
0
0
0
0
0
0
0
0
0
0
0
0
0
0
0
0
0
0
0
0
0
0
0
0
0
0
0
0
0
0
0
0
0
0
0
0
0
0
0
0
0
0
0
0
0
0
0
0
0
0
0
0
0
0
0
0
0
0
0
0
0
0
0
0
0
0
0
0
0
0
0
0
0
0
0
0
0
0
0
0
0
0
0
0
0
0
0
0
0
0
0
0
0
0
0
0
0
0
0
0
0
0
0
0
0
0
0
0
0
0
0
0
0
0
0
0
0
0
0
0
0
0
0
0
0
0
0
0
0
0
0
0
0
0
0
0
0
0
0
0
0
0
0
0
0
0
0
0
0
0
0
0
0
0
0
0
0
0
0
0
0
0
0
0
0
0
0
0
0
0
0
0
0
0
0
0
0
0
0
0
0
0
0
0
0
0
0
0
0
0
0
0
0
0
0
0
0
0
0
0
0
0
0
0
0
0
0
0
0
0
0
0
0
0
0
0
0
0
0
0
0
0
0
0
0
0
0
0
0
0
0
0
0
0
0
0
0
0
0
0
0
0
0
0
0
0
0
0
0
0
0
0
0
0
0
0
0
0
0
0
0
0
0
0
0
0
0
0
0
0
0
0
0
0
0
0
0
0
0
0
0
0
0
0
0
0
0
0
0
0
0
0
0
0
0
0
0
0
0
0
0
0
0
0
0
0
0
0
0
0
0
0
0
0
0
0
0
0
0
0
0
0
0
0
0
0
0
0
0
0
0
0
0
0
0
0
0
0
0
0
0
0
0
0
0
0
0
0
0
0
0
0
0
0
0
0
0
0
0
0
0
0
0
0
0
0
0
0
0
0
0
0
0
0
0
0
0
0
0
0
0
0
0
0
0
0
0
0
0
0
0
0
0
0
0
0
0
0
0
0
0
0
0
0
0
0
0
0
0
0
0
0
0
0
0
0
0
0
0
0
0
0
0
0
0
0
0
0
0
0
0
0
0
0
0
0
0
0
0
0
0
0
0
0
0
0
0
0
0
0
0
0
0
0
0
0
0
0
0
0
0
0
0
0
0
0
0
0
0
0
0
0
0
0
0
0
0
0
0
0
0
0
0
0
0
0
0
0
0
0
0
0
0
0
0
0
0
0
0
0
0
0
0
0
0
0
0
0
0
0
0
0
0
0
0
0
0
0
0
0
0
0
0
0
0
0
0
0
0
0
0
0
0
0
0
0
0
0
0
0
0
0
0
0
0
0
0
0
0
0
0
0
0
0
0
0
0
0
0
0
0
0
0
0
0
0
0
0
0
0
0
0
0
0
0
0
0
0
0
0
0
0
0
0
0
0
0
0
0
0
0
0
0
0
0
0
0
0
0
0
0
0
0
0
0
0
0
0
0
0
0
0
0
0
0
0
0
0
0
0
0
0
0
0
0
0
0
0
0
0
0
0
0
0
0
0
0
0
0
0
0
0
0
0
0
0
0
0
0
0
0
0
0
0
0
0
0
0
0
0
0
0
0
0
0
0
0
0
0
0
0
0
0
0
0
0
0
0
0
0
0
0
0
0
0
0
0
0
0
0
0
0
0
0
0
0
0
0
0
0
0
0
0
0
0
0
0
0
0
0
0
0
0
0
0
0
0
0
0
0
0
0
0
0
0
0
0
0
0
0
0
0
0
0
0
0
0
0
0
0
0
0
0
0
0
0
0
0
0
0
0
0
0
0
0
0
0
0
0
0
0
0
0
0
0
0
0
0
0
0
0
0
0
0
0
0
0
0
0
0
0
0
0
0
0
0
0
0
0
0
0
0
0
0
0
0
0
0
0
0
0
0
0
0
0
0
0
0
0
0
0
0
0
0
0
0
0
0
0
0
0
0
0
0
0
0
0
0
0
0
0
0
0
0
0
0
0
0
0
0
0
0
0
0
0
0
0
0
0
0
0
0
0
0
0
0
0
0
0
0
0
0
0
0
0
0
0
0
0
0
0
0
0
0
0
0
0
0
0
0
0
0
0
0
0
0
0
0
0
0
0
0
0
0
0
0
0
0
0
0
0
0
0
0
0
0
0
0
0
0
0
0
0
0
0
0
0
0
0
0
0
0
0
0
0
0
0
0
0
0
0
0
0
0
0
0
0
0
0
0
0
0
0
0
0
0
0
0
0
0
0
0
0
0
0
0
0
0
0
0
0
0
0
0
0
0
0
0
0
0
0
0
0
0
0
0
0
0
0
0
0
0
0
0
0
0
0
0
0
0
0
0
0
0
0
0
0
0
0
0
0
0
0
0
0
0
0
0
0
0
0
0
0
0
0
0
0
0
0
0
0
0
0
0
0
0
0
0
0
0
0
0
0
0
0
0
0
0
0
0
0
0
0
0
0
0
0
0
0
0
0
0
0
0
0
0
0
0
0
0
0
0
0
0
0
0
0
0
0
0
0
0
0
0
0
0
0
0
0
0
0
0
0
0
0
0
0
0
0
0
0
0
0
0
0
0
0
0
0
0
0
0
0
0
0
0
0
0
0
0
0
0
0
0
0
0
0
0
0
0
0
0
0
0
0
0
[truncated: 1,046,576+ more rows]

## Sheet: Figure 3f
across grain			along grain boundary
Diffusion coordinate (Å)	Energy (eV)		Diffusion coordinate (Å)	Energy (eV)
0	0		0	0
0.5	0.13913		0.5	0.09914
1	0.26162		1	0.10144
1.5	0.31145		1.5	0.15135
2	0.37699		2	0.21791
2.5	0.30143		2.5	0.17123
3	0.24934		3	0.13243
3.5	0.19912		3.5	0.10124
4	0.09993		4	0.00399

## Sheet: Figure 4a
Time (hr)	Voltage (V)
0	0.000385965
0	0.000385965
0.01	0.000385965
0.01	0.000385965
0.01	0.000385965
0.01	0.000385965
0.02	0.000385965
0.02	0.000385965
0.02	0.000385965
0.03	0.000385965
0.03	0.000385965
0.03	0.000385965
0.03	0.000385965
0.04	0.000245614
0.04	0.000245614
0.04	0.000385965
0.05	0.000385965
0.05	0.000385965
0.05	0.000385965
0.05	0.000385965
0.06	0.000385965
0.06	0.000385965
0.06	0.000385965
0.07	0.000385965
0.07	0.000245614
0.07	0.000385965
0.07	0.000385965
0.08	0.000385965
0.08	0.000385965
0.08	0.000385965
0.08	0.000385965
0.09	0.000385965
0.09	0.000385965
0.09	0.000385965
0.1	0.000385965
0.1	0.000245614
0.1	0.000385965
0.1	0.000385965
0.11	0.000385965
0.11	0.000245614
0.11	0.000385965
0.12	0.000245614
0.12	0.000385965
0.12	0.000385965
0.12	0.000385965
0.13	0.000385965
0.13	0.000385965
0.13	0.000245614
0.14	0.000385965
0.14	0.000245614
0.14	0.000245614
0.14	0.000385965
0.15	0.000385965
0.15	0.000385965
0.15	0.000245614
0.16	0.000385965
0.16	0.000385965
0.16	0.000245614
0.16	0.000385965
0.17	0.000385965
0.17	0.000385965
0.17	0.000385965
0.18	0.000385965
0.18	0.000385965
0.18	0.000245614
0.18	0.000526316
0.19	0.000245614
0.19	0.000385965
0.19	0.000385965
0.2	0.000385965
0.2	0.000385965
0.2	0.000385965
0.2	0.000385965
0.21	0.000245614
0.21	0.000245614
0.21	0.000385965
0.22	0.000526316
0.22	0.000385965
0.22	0.000385965
0.22	0.000245614
0.23	0.000385965
0.23	0.000385965
0.23	0.000385965
0.24	0.000385965
0.24	0.000385965
0.24	0.000385965
0.24	0.000245614
0.25	0.000385965
0.25	0.000385965
0.25	0.000385965
0.25	0.000385965
0.26	0.000385965
0.26	0.000385965
0.26	0.000245614
0.27	0.000385965
0.27	0.000245614
0.27	0.000385965
0.27	0.000526316
0.28	0.000385965
0.28	0.000385965
0.28	0.000385965
0.29	0.000385965
0.29	0.000385965
0.29	0.000245614
0.29	0.000245614
0.3	0.000245614
0.3	0.000245614
0.3	0.000385965
0.31	0.000385965
0.31	0.000245614
0.31	0.000385965
0.31	0.000385965
0.32	0.000385965
0.32	0.000385965
0.32	0.000245614
0.33	0.000385965
0.33	0.000385965
0.33	0.000385965
0.33	0.000245614
0.34	0.000385965
0.34	0.000385965
0.34	0.000245614
0.35	0.000385965
0.35	0.000385965
0.35	0.000385965
0.35	0.000245614
0.36	0.000385965
0.36	0.000385965
0.36	0.000245614
0.37	0.000245614
0.37	0.000245614
0.37	0.000385965
0.37	0.000385965
0.38	0.000385965
0.38	0.000385965
0.38	0.000385965
0.39	0.000385965
0.39	0.000245614
0.39	0.000385965
0.39	0.000385965
0.4	0.000385965
0.4	0.000245614
0.4	0.000245614
0.41	0.000385965
0.41	0.000385965
0.41	0.000245614
0.41	0.000385965
0.42	0.000385965
0.42	0.000245614
0.42	0.000385965
0.43	0.000385965
0.43	0.000245614
0.43	0.000245614
0.43	0.000245614
0.44	0.000385965
0.44	0.000385965
0.44	0.000385965
0.45	0.000385965
0.45	0.000245614
0.45	0.000385965
0.45	0.000245614
0.46	0.000385965
0.46	0.000385965
0.46	0.000385965
0.47	0.000385965
0.47	0.000385965
0.47	0.000385965
0.47	0.000385965
0.48	0.000385965
0.48	0.000385965
0.48	0.000385965
0.49	0.000245614
0.49	0.000385965
0.49	0.000385965
0.49	0.000385965
0.5	0.000245614
0.5	0.000385965
0.5	0.000385965
0.5	0.000385965
0.51	0.000245614
0.51	0.000385965
0.51	0.000385965
0.52	0.000385965
0.52	0.000385965
0.52	0.000385965
0.52	0.000245614
0.53	0.000385965
0.53	0.000385965
0.53	0.000385965
0.54	0.000245614
0.54	0.000385965
0.54	0.000385965
0.54	0.000245614
0.55	0.000245614
0.55	0.000245614
0.55	0.000385965
0.56	0.000385965
0.56	0.000385965
0.56	0.000245614
0.56	0.000245614
0.57	0.000385965
0.57	0.000385965
0.57	0.000385965
0.58	0.000385965
0.58	0.000385965
0.58	0.000245614
0.58	0.000385965
0.59	0.000385965
0.59	0.000385965
0.59	0.000245614
0.6	0.000245614
0.6	0.000385965
0.6	0.000385965
0.6	0.000385965
0.61	0.000245614
0.61	0.000385965
0.61	0.000245614
0.62	0.000385965
0.62	0.000385965
0.62	0.000385965
0.62	0.000245614
0.63	0.000385965
0.63	0.000385965
0.63	0.000245614
0.63	0.000385965
0.64	0.000245614
0.64	0.000245614
0.64	0.000245614
0.65	0.000245614
0.65	0.000245614
0.65	0.000245614
0.65	0.000245614
0.66	0.000385965
0.66	0.000245614
0.66	0.000245614
0.67	0.000245614
0.67	0.000245614
0.67	0.000385965
0.67	0.000245614
0.68	0.000245614
0.68	0.000245614
0.68	0.000245614
0.69	0.000245614
0.69	0.000385965
0.69	0.000245614
0.69	0.000245614
0.7	0.000245614
0.7	0.000245614
0.7	0.000245614
0.71	0.000385965
0.71	0.000385965
0.71	0.000385965
0.71	0.000245614
0.72	0.000245614
0.72	0.000245614
0.72	0.000385965
0.73	0.000385965
0.73	0.000385965
0.73	0.000385965
0.73	0.000385965
0.74	0.000245614
0.74	0.000245614
0.74	0.000245614
0.75	0.000385965
0.75	0.000385965
0.75	0.000385965
0.75	0.000245614
0.76	0.000245614
0.76	0.000385965
0.76	0.000385965
0.77	0.000385965
0.77	0.000385965
0.77	0.000385965
0.77	0.000245614
0.78	0.000385965
0.78	0.000245614
0.78	0.000385965
0.79	0.000245614
0.79	0.000245614
0.79	0.000245614
0.79	0.000385965
0.8	0.000245614
0.8	0.000245614
0.8	0.000245614
0.81	0.000385965
0.81	0.000245614
0.81	0.000245614
0.81	0.000245614
0.82	0.000245614
0.82	0.000385965
0.82	0.000245614
0.82	0.000385965
0.83	0.000245614
0.83	0.000385965
0.83	0.000245614
0.84	0.000385965
0.84	0.000245614
0.84	0.000385965
0.84	0.000245614
0.85	0.000385965
0.85	0.000245614
0.85	0.000245614
0.86	0.000245614
0.86	0.000245614
0.86	0.000245614
0.86	0.000385965
0.87	0.000245614
0.87	0.000245614
0.87	0.000245614
0.88	0.000245614
0.88	0.000245614
0.88	0.000245614
0.88	0.000245614
0.89	0.000385965
0.89	0.000385965
0.89	0.000245614
0.9	0.000245614
0.9	0.000245614
0.9	0.000245614
0.9	0.000245614
0.91	0.000385965
0.91	0.000245614
0.91	0.000245614
0.92	0.000245614
0.92	0.000245614
0.92	0.000245614
0.92	0.000245614
0.93	0.000385965
0.93	0.000245614
0.93	0.000385965
0.94	0.000245614
0.94	0.000245614
0.94	0.000245614
0.94	0.000245614
0.95	0.000245614
0.95	0.000245614
0.95	0.000245614
0.96	0.000245614
0.96	0.000385965
0.96	0.000245614
0.96	0.000245614
0.97	0.000385965
0.97	0.000385965
0.97	0.000385965
0.98	0.000385965
0.98	0.000385965
0.98	0.000385965
0.98	0.000526316
0.99	0.000245614
0.99	0.000245614
0.99	0.000245614
0.99	0.000245614
1	0.000385965
1	0.000245614
1	0.000245614
1.01	0.000245614
1.01	0.000385965
1.01	0.000245614
1.01	0.000245614
1.02	0.000245614
1.02	0.000245614
1.02	0.000245614
1.03	0.000245614
1.03	0.000245614
1.03	0.000245614
1.03	0.000245614
1.04	0.000245614
1.04	0.000385965
1.04	0.000385965
1.05	0.000385965
1.05	0.000385965
1.05	0.000245614
1.05	0.000385965
1.06	0.000385965
1.06	0.000385965
1.06	0.000245614
1.07	0.000385965
1.07	0.000385965
1.07	0.000245614
1.07	0.000385965
1.08	0.000245614
1.08	0.000385965
1.08	0.000245614
1.08	0.000245614
1.09	0.000385965
1.09	0.000245614
1.09	0.000385965
1.1	0.000385965
1.1	0.000245614
1.1	0.000245614
1.11	0.000245614
1.11	0.000245614
1.11	0.000385965
1.11	0.000385965
1.12	0.000385965
1.12	0.000245614
1.12	0.000385965
1.13	0.000245614
1.13	0.000385965
1.13	0.000385965
1.13	0.000245614
1.14	0.000385965
1.14	0.000385965
1.14	0.000385965
1.15	0.000245614
1.15	0.000245614
1.15	0.000385965
1.15	0.000245614
1.16	0.000385965
1.16	0.000385965
1.16	0.000385965
1.17	0.000385965
1.17	0.000385965
1.17	0.000385965
1.17	0.000385965
1.18	0.000385965
1.18	0.000385965
1.18	0.000385965
1.18	0.000245614
1.19	0.000385965
1.19	0.000385965
1.19	0.000245614
1.2	0.000245614
1.2	0.000385965
1.2	0.000245614
1.2	0.000385965
1.21	0.000245614
1.21	0.000385965
1.21	0.000385965
1.22	0.000385965
1.22	0.000245614
1.22	0.000385965
1.22	0.000245614
1.23	0.000245614
1.23	0.000245614
1.23	0.000385965
1.24	0.000385965
1.24	0.000385965
1.24	0.000245614
1.24	0.000385965
1.25	0.000385965
1.25	0.000245614
1.25	0.000245614
1.26	0.000385965
1.26	0.000385965
1.26	0.000385965
1.26	0.000245614
1.27	0.000245614
1.27	0.000385965
1.27	0.000385965
1.28	0.000385965
1.28	0.000385965
1.28	0.000385965
1.28	0.000245614
1.29	0.000245614
1.29	0.000385965
1.29	0.000245614
1.3	0.000245614
1.3	0.000385965
1.3	0.000245614
1.3	0.000245614
1.31	0.000385965
1.31	0.000385965
1.31	0.000385965
1.32	0.000245614
1.32	0.000245614
1.32	0.000245614
1.32	0.000385965
1.33	0.000245614
1.33	0.000385965
1.33	0.000385965
1.34	0.000385965
1.34	0.000385965
1.34	0.000385965
1.34	0.000245614
1.35	0.000245614
1.35	0.000385965
1.35	0.000385965
1.36	0.000245614
1.36	0.000245614
1.36	0.000245614
1.36	0.000385965
1.37	0.000385965
1.37	0.000245614
1.37	0.000385965
1.38	0.000385965
1.38	0.000245614
1.38	0.000385965
1.38	0.000385965
1.39	0.000385965
1.39	0.000245614
1.39	0.000385965
1.4	0.000385965
1.4	0.000245614
1.4	0.000385965
1.4	0.000526316
1.41	0.000385965
1.41	0.000385965
1.41	0.000245614
1.42	0.000245614
1.42	0.000385965
1.42	0.000385965
1.42	0.000245614
1.43	0.000385965
1.43	0.000385965
1.43	0.000245614
1.44	0.000245614
1.44	0.000245614
1.44	0.000385965
1.44	0.000526316
1.45	0.000245614
1.45	0.000245614
1.45	0.000385965
1.46	0.000385965
1.46	0.000385965
1.46	0.000245614
1.46	0.000385965
1.47	0.000245614
1.47	0.000385965
1.47	0.000245614
1.48	0.000245614
1.48	0.000385965
1.48	0.000385965
1.48	0.000245614
1.49	0.000245614
1.49	0.000385965
1.49	0.000385965
1.5	0.000385965
1.5	0.000385965
1.5	0.000385965
1.5	0.000385965
1.51	0.000385965
1.51	0.000385965
1.51	0.000385965
1.52	0.000245614
1.52	0.000245614
1.52	0.000245614
1.52	0.000245614
1.53	0.000385965
1.53	0.000385965
1.53	0.000385965
1.54	0.000385965
1.54	0.000385965
1.54	0.000385965
1.54	0.000385965
1.55	0.000245614
1.55	0.000385965
1.55	0.000385965
1.55	0.000385965
1.56	0.000385965
1.56	0.000385965
1.56	0.000385965
1.57	0.000245614
1.57	0.000385965
1.57	0.000385965
1.57	0.000385965
1.58	0.000385965
1.58	0.000245614
1.58	0.000385965
1.59	0.000385965
1.59	0.000245614
1.59	0.000385965
1.59	0.000385965
1.6	0.000245614
1.6	0.000385965
1.6	0.000245614
1.61	0.000385965
1.61	0.000385965
1.61	0.000385965
1.61	0.000385965
1.62	0.000385965
1.62	0.000385965
1.62	0.000385965
1.63	0.000385965
1.63	0.000385965
1.63	0.000385965
1.63	0.000526316
1.64	0.000385965
1.64	0.000385965
1.64	0.000385965
1.65	0.000385965
1.65	0.000385965
1.65	0.000385965
1.65	0.000385965
1.66	0.000385965
1.66	0.000385965
1.66	0.000385965
1.67	0.000245614
1.67	0.000385965
1.67	0.000385965
1.67	0.000385965
1.68	0.000385965
1.68	0.000385965
1.68	0.000385965
1.69	0.000385965
1.69	0.000526316
1.69	0.000385965
1.69	0.000385965
1.7	0.000385965
1.7	0.000385965
1.7	0.000385965
1.71	0.000385965
1.71	0.000385965
1.71	0.000385965
1.71	0.000385965
1.72	0.000245614
1.72	0.000245614
1.72	0.000385965
1.73	0.000385965
1.73	0.000385965
1.73	0.000385965
1.73	0.000245614
1.74	0.000245614
1.74	0.000245614
1.74	0.000385965
1.75	0.000245614
1.75	0.000385965
1.75	0.000385965
1.75	0.000385965
1.76	0.000385965
1.76	0.000385965
1.76	0.000385965
1.77	0.000385965
1.77	0.000385965
1.77	0.000385965
1.77	0.000385965
1.78	0.000385965
1.78	0.000385965
1.78	0.000385965
1.79	0.000385965
1.79	0.000385965
1.79	0.000385965
1.79	0.000385965
1.8	0.000385965
1.8	0.000245614
1.8	0.000385965
1.81	0.000385965
1.81	0.000385965
1.81	0.000245614
1.81	0.000245614
1.82	0.000385965
1.82	0.000385965
1.82	0.000245614
1.83	0.000245614
1.83	0.000385965
1.83	0.000385965
1.83	0.000385965
1.84	0.000385965
1.84	0.000245614
1.84	0.000245614
1.85	0.000385965
1.85	0.000245614
1.85	0.000385965
1.85	0.000385965
1.86	0.000245614
1.86	0.000385965
1.86	0.000245614
1.87	0.000385965
1.87	0.000385965
1.87	0.000245614
1.87	0.000385965
1.88	0.000245614
1.88	0.000245614
1.88	0.000385965
1.88	0.000385965
1.89	0.000526316
1.89	0.000526316
1.89	0.000245614
1.9	0.000245614
1.9	0.000385965
1.9	0.000245614
1.9	0.000385965
1.91	0.000385965
1.91	0.000385965
1.91	0.000385965
1.92	0.000245614
1.92	0.000245614
1.92	0.000385965
1.92	0.000245614
1.93	0.000385965
1.93	0.000385965
1.93	0.000385965
1.94	0.000385965
1.94	0.000385965
1.94	0.000245614
1.94	0.000385965
1.95	0.000385965
1.95	0.000385965
1.95	0.000385965
1.96	0.000245614
1.96	0.000245614
1.96	0.000245614
1.96	0.000385965
1.97	0.000385965
1.97	0.000385965
1.97	0.000245614
1.97	0.000245614
1.98	0.000385965
1.98	0.000385965
1.98	0.000245614
1.99	0.000245614
1.99	0.000245614
1.99	0.000385965
1.99	0.000385965
2	0.000245614
2	0.000385965
2	0.01502
2	0.01516
2.01	0.01502
2.01	0.01502
2.01	0.01502
2.01	0.01502
2.02	0.01502
2.02	0.01502
2.02	0.01516
2.03	0.01502
2.03	0.01502
2.03	0.01502
2.03	0.01502
2.04	0.01502
2.04	0.01502
2.04	0.01502
2.05	0.01502
2.05	0.01502
2.05	0.01502
2.05	0.01502
2.06	0.01502
2.06	0.01502
2.06	0.01502
2.07	0.01502
2.07	0.01502
2.07	0.01502
2.07	0.01502
2.08	0.01502
2.08	0.01502
2.08	0.01502
2.08	0.01502
2.09	0.01502
2.09	0.01502
2.09	0.01502
2.1	0.01502
2.1	0.01502
2.1	0.01502
2.1	0.01516
2.11	0.01502
2.11	0.01502
2.11	0.01502
2.12	0.01488
2.12	0.01502
2.12	0.01502
2.12	0.01502
2.13	0.01502
2.13	0.01502
2.13	0.01502
2.14	0.01502
2.14	0.01502
2.14	0.01502
2.14	0.01516
2.15	0.01502
2.15	0.01502
2.15	0.01502
2.16	0.01502
2.16	0.01516
2.16	0.01502
2.16	0.01502
2.17	0.01502
2.17	0.01502
2.17	0.01502
2.18	0.01502
2.18	0.01502
2.18	0.01502
2.18	0.01502
2.19	0.01502
2.19	0.01502
2.19	0.01516
2.2	0.01502
2.2	0.01502
2.2	0.01502
2.2	0.01502
2.21	0.01502
2.21	0.01502
2.21	0.01502
2.22	0.01502
2.22	0.01516
2.22	0.01502
2.22	0.01502
2.23	0.01502
2.23	0.01502
2.23	0.01502
2.24	0.01502
2.24	0.01502
2.24	0.01502
2.24	0.01502
2.25	0.01502
2.25	0.01502
2.25	0.01502
2.26	0.01502
2.26	0.01502
2.26	0.01502
2.26	0.01502
2.27	0.01516
2.27	0.01502
2.27	0.01502
2.28	0.01502
2.28	0.01502
2.28	0.01502
2.28	0.01502
2.29	0.01502
2.29	0.01502
2.29	0.01502
2.3	0.01502
2.3	0.01502
2.3	0.01502
2.3	0.01502
2.31	0.01502
2.31	0.01502
2.31	0.01502
2.32	0.01488
2.32	0.01502
2.32	0.01502
2.32	0.01502
2.33	0.01502
2.33	0.01502
2.33	0.01502
2.34	0.01502
2.34	0.01502
2.34	0.01502
2.34	0.01502
2.35	0.01502
2.35	0.01502
2.35	0.01502
2.35	0.01516
2.36	0.01502
2.36	0.01502
2.36	0.01502
2.37	0.01502
2.37	0.01502
2.37	0.01516
2.37	0.01502
2.38	0.01516
2.38	0.01502
2.38	0.01502
2.39	0.01502
2.39	0.01516
2.39	0.01502
2.39	0.01502
2.4	0.01502
2.4	0.01502
2.4	0.01502
2.41	0.01502
2.41	0.01502
2.41	0.01502
2.41	0.01502
2.42	0.01516
2.42	0.01502
2.42	0.01502
2.43	0.01502
2.43	0.01516
2.43	0.01502
2.43	0.01502
2.44	0.01502
2.44	0.01502
2.44	0.01516
2.45	0.01516
2.45	0.01502
2.45	0.01502
2.45	0.01516
2.46	0.01502
2.46	0.01502
2.46	0.01502
2.47	0.01502
2.47	0.01502
2.47	0.01516
2.47	0.01502
2.48	0.01502
2.48	0.01502
2.48	0.01502
2.49	0.01502
2.49	0.01502
2.49	0.01502
2.49	0.01502
2.5	0.01502
2.5	0.01502
2.5	0.01502
2.51	0.01502
2.51	0.01502
2.51	0.01502
2.51	0.01516
2.52	0.01502
2.52	0.01502
2.52	0.01502
2.53	0.01516
2.53	0.01516
2.53	0.01516
2.53	0.01502
2.54	0.01516
2.54	0.01502
2.54	0.01502
2.55	0.01502
2.55	0.01502
2.55	0.01516
2.55	0.01516
2.56	0.01502
2.56	0.01502
2.56	0.01502
2.57	0.01502
2.57	0.01502
2.57	0.01502
2.57	0.01502
2.58	0.01502
2.58	0.01502
2.58	0.01502
2.59	0.01516
2.59	0.01502
2.59	0.01502
2.59	0.01502
2.6	0.01502
2.6	0.01502
2.6	0.01516
2.6	0.01516
2.61	0.01502
2.61	0.01502
2.61	0.01516
2.62	0.01502
2.62	0.01516
2.62	0.01502
2.62	0.01502
2.63	0.01502
2.63	0.01502
2.63	0.01516
2.64	0.01502
2.64	0.01516
2.64	0.01502
2.64	0.01502
2.65	0.01516
2.65	0.01502
2.65	0.01502
2.66	0.01502
2.66	0.01502
2.66	0.01516
2.66	0.01502
2.67	0.01516
2.67	0.01516
2.67	0.01516
2.68	0.01502
2.68	0.01502
2.68	0.01502
2.68	0.01502
2.69	0.01516
2.69	0.01502
2.69	0.01516
2.7	0.01502
2.7	0.01516
2.7	0.01502
2.71	0.01516
2.71	0.01516
2.71	0.01516
2.71	0.01516
2.72	0.01516
2.72	0.01502
2.72	0.01526
2.73	0.01502
2.73	0.01502
2.73	0.01502
2.73	0.01526
2.74	0.01516
2.74	0.01516
2.74	0.01502
2.75	0.01502
2.75	0.01502
2.75	0.01516
2.75	0.01502
2.76	0.01516
2.76	0.01516
2.76	0.01502
2.77	0.01516
2.77	0.01502
2.77	0.01502
2.77	0.01502
2.78	0.01516
2.78	0.01502
2.78	0.01502
2.79	0.01502
2.79	0.01516
2.79	0.01502
2.79	0.01516
2.8	0.01502
2.8	0.01502
2.8	0.01502
2.8	0.01502
2.81	0.01516
2.81	0.01516
2.81	0.01502
2.82	0.01502
2.82	0.01516
2.82	0.01502
2.82	0.01516
2.83	0.01502
2.83	0.01516
2.83	0.01502
2.84	0.01502
2.84	0.01516
2.84	0.01502
2.84	0.01516
2.85	0.01516
2.85	0.01502
2.85	0.01516
2.86	0.01516
2.86	0.01516
2.86	0.01516
2.86	0.01502
2.87	0.01502
2.87	0.01516
2.87	0.01526
2.88	0.01516
2.88	0.01502
2.88	0.01516
2.88	0.01516
2.89	0.01516
2.89	0.01516
2.89	0.01516
2.9	0.01516
2.9	0.01526
2.9	0.01516
2.9	0.01526
2.91	0.01516
2.91	0.01516
2.91	0.01516
2.92	0.01516
2.92	0.01502
2.92	0.01516
2.92	0.01516
2.93	0.01516
2.93	0.01516
2.93	0.01516
2.94	0.01502
2.94	0.01526
2.94	0.01516
2.94	0.01502
2.95	0.01526
2.95	0.01516
2.95	0.01516
2.96	0.01502
2.96	0.01516
2.96	0.01516
2.96	0.01526
2.97	0.01516
2.97	0.01516
2.97	0.01502
2.98	0.01516
2.98	0.01516
2.98	0.01516
2.98	0.01502
2.99	0.01516
2.99	0.01502
2.99	0.01516
2.99	0.01526
3	0.01516
3	0.01502
3	0.01502
3	-0.01372
3	-0.01372
3.01	-0.01372
3.01	-0.01382
3.01	-0.01396
3.01	-0.01382
3.02	-0.01396
3.02	-0.01411
3.02	-0.01396
3.03	-0.01396
3.03	-0.01411
3.03	-0.01396
3.03	-0.01396
3.04	-0.01396
3.04	-0.01411
3.04	-0.01382
3.05	-0.01396
3.05	-0.01411
3.05	-0.01411
3.05	-0.01396
3.06	-0.01396
3.06	-0.01396
3.06	-0.01396
3.07	-0.01425
3.07	-0.01396
3.07	-0.01411
3.07	-0.01396
3.08	-0.01411
3.08	-0.01411
3.08	-0.01396
3.09	-0.01411
3.09	-0.01382
3.09	-0.01425
3.09	-0.01411
3.1	-0.01411
3.1	-0.01411
3.1	-0.01411
3.1	-0.01425
3.11	-0.01411
3.11	-0.01396
3.11	-0.01411
3.12	-0.01425
3.12	-0.01396
3.12	-0.01411
3.12	-0.01425
3.13	-0.01396
3.13	-0.01411
3.13	-0.01396
3.14	-0.01425
3.14	-0.01425
3.14	-0.01425
3.14	-0.01411
3.15	-0.01411
3.15	-0.01411
3.15	-0.01425
3.16	-0.01425
3.16	-0.01425
3.16	-0.01425
3.16	-0.01425
3.17	-0.01411
3.17	-0.01425
3.17	-0.01425
3.18	-0.01425
3.18	-0.01435
3.18	-0.01411
3.18	-0.01425
3.19	-0.01425
3.19	-0.01411
3.19	-0.01425
3.2	-0.01425
3.2	-0.01425
3.2	-0.01411
3.2	-0.01411
3.21	-0.01411
3.21	-0.01411
3.21	-0.01425
3.22	-0.01435
3.22	-0.01425
3.22	-0.01425
3.22	-0.01411
3.23	-0.01425
3.23	-0.01425
3.23	-0.01425
3.24	-0.01425
3.24	-0.01425
3.24	-0.01425
3.24	-0.01425
3.25	-0.01425
3.25	-0.01425
3.25	-0.01425
3.26	-0.01411
3.26	-0.01425
3.26	-0.01425
3.26	-0.01425
3.27	-0.01425
3.27	-0.01425
3.27	-0.01425
3.28	-0.01435
3.28	-0.01425
3.28	-0.01435
3.28	-0.01425
3.29	-0.01435
3.29	-0.01435
3.29	-0.01425
3.3	-0.01435
3.3	-0.01425
3.3	-0.01435
3.3	-0.01425
3.31	-0.01425
3.31	-0.01425
3.31	-0.01425
3.32	-0.01425
3.32	-0.01425
3.32	-0.01435
3.32	-0.01435
3.33	-0.01435
3.33	-0.01435
3.33	-0.01435
3.34	-0.01435
3.34	-0.01435
3.34	-0.01425
3.34	-0.01425
3.35	-0.01425
3.35	-0.01425
3.35	-0.01425
3.36	-0.01425
3.36	-0.01425
3.36	-0.01425
3.36	-0.01435
3.37	-0.01435
3.37	-0.01435
3.37	-0.01435
3.37	-0.01435
3.38	-0.01435
3.38	-0.01435
3.38	-0.01425
3.39	-0.01435
3.39	-0.01435
3.39	-0.01435
3.39	-0.01425
3.4	-0.01435
3.4	-0.01435
3.4	-0.01435
3.41	-0.01435
3.41	-0.01425
3.41	-0.01435
3.41	-0.01435
3.42	-0.01435
3.42	-0.01425
3.42	-0.01435
3.43	-0.01425
3.43	-0.01435
3.43	-0.01425
3.43	-0.01435
3.44	-0.01435
3.44	-0.01435
3.44	-0.01425
3.45	-0.01449
3.45	-0.01425
3.45	-0.01425
3.45	-0.01435
3.46	-0.01435
3.46	-0.01425
3.46	-0.01435
3.47	-0.01435
3.47	-0.01435
3.47	-0.01435
3.47	-0.01449
3.48	-0.01435
3.48	-0.01435
3.48	-0.01435
3.49	-0.01435
3.49	-0.01435
3.49	-0.01435
3.49	-0.01435
3.5	-0.01435
3.5	-0.01435
3.5	-0.01435
3.51	-0.01435
3.51	-0.01435
3.51	-0.01435
3.51	-0.01425
3.52	-0.01435
3.52	-0.01435
3.52	-0.01435
3.52	-0.01449
3.53	-0.01435
3.53	-0.01435
3.53	-0.01449
3.54	-0.01449
3.54	-0.01425
3.54	-0.01449
3.54	-0.01449
3.55	-0.01435
3.55	-0.01435
3.55	-0.01449
3.56	-0.01435
3.56	-0.01425
3.56	-0.01425
3.56	-0.01435
3.57	-0.01449
3.57	-0.01435
3.57	-0.01435
3.58	-0.01435
3.58	-0.01449
3.58	-0.01435
3.58	-0.01435
3.59	-0.01449
3.59	-0.01435
3.59	-0.01435
3.6	-0.01449
3.6	-0.01449
3.6	-0.01449
3.6	-0.01449
3.61	-0.01449
3.61	-0.01435
3.61	-0.01449
3.62	-0.01449
3.62	-0.01435
3.62	-0.01435
3.62	-0.01449
3.63	-0.01435
3.63	-0.01449
3.63	-0.01449
3.64	-0.01449
3.64	-0.01449
3.64	-0.01435
3.64	-0.01449
3.65	-0.01449
3.65	-0.01449
3.65	-0.01449
3.66	-0.01449
3.66	-0.01449
3.66	-0.01449
3.66	-0.01449
3.67	-0.01449
3.67	-0.01449
3.67	-0.01435
3.68	-0.01449
3.68	-0.01449
3.68	-0.01449
3.68	-0.01449
3.69	-0.01435
3.69	-0.01449
3.69	-0.01449
3.69	-0.01435
3.7	-0.01449
3.7	-0.01425
3.7	-0.01449
3.71	-0.01449
3.71	-0.01435
3.71	-0.01449
3.71	-0.01449
3.72	-0.01449
3.72	-0.01449
3.72	-0.01435
3.73	-0.01435
3.73	-0.01435
3.73	-0.01449
3.73	-0.01435
3.74	-0.01449
3.74	-0.01449
3.74	-0.01463
3.75	-0.01449
3.75	-0.01449
3.75	-0.01449
3.75	-0.01449
3.76	-0.01449
3.76	-0.01449
3.76	-0.01435
3.77	-0.01449
3.77	-0.01449
3.77	-0.01449
3.77	-0.01449
3.78	-0.01449
3.78	-0.01463
3.78	-0.01435
3.79	-0.01449
3.79	-0.01449
3.79	-0.01449
3.79	-0.01463
3.8	-0.01449
3.8	-0.01449
3.8	-0.01449
3.81	-0.01449
3.81	-0.01449
3.81	-0.01449
3.81	-0.01463
3.82	-0.01449
3.82	-0.01435
3.82	-0.01449
3.82	-0.01463
3.83	-0.01449
3.83	-0.01449
3.83	-0.01463
3.84	-0.01449
3.84	-0.01449
3.84	-0.01449
3.84	-0.01435
3.85	-0.01449
3.85	-0.01449
3.85	-0.01449
3.86	-0.01449
3.86	-0.01449
3.86	-0.01463
3.86	-0.01449
3.87	-0.01449
3.87	-0.01449
3.87	-0.01463
3.88	-0.01449
3.88	-0.01449
3.88	-0.01449
3.88	-0.01449
3.89	-0.01463
3.89	-0.01449
3.89	-0.01449
3.9	-0.01449
3.9	-0.01449
3.9	-0.01449
3.9	-0.01449
3.91	-0.01435
3.91	-0.01435
3.91	-0.01449
3.92	-0.01435
3.92	-0.01449
3.92	-0.01449
3.92	-0.01449
3.93	-0.01463
3.93	-0.01463
3.93	-0.01449
3.94	-0.01435
3.94	-0.01449
3.94	-0.01449
3.94	-0.01463
3.95	-0.01463
3.95	-0.01449
3.95	-0.01449
3.96	-0.01449
3.96	-0.01435
3.96	-0.01435
3.96	-0.01449
3.97	-0.01449
3.97	-0.01449
3.97	-0.01449
3.97	-0.01463
3.98	-0.01463
3.98	-0.01435
3.98	-0.01449
3.99	-0.01449
3.99	-0.01449
3.99	-0.01449
3.99	-0.01449
4	-0.01449
4	-0.01449
4	-0.01449
4	0.01526
4	0.01526
4.01	0.0154
4.01	0.0154
4.01	0.01554
4.01	0.0154
4.02	0.01554
4.02	0.01554
4.02	0.01565
4.03	0.0154
4.03	0.01554
4.03	0.0154
4.03	0.0154
4.04	0.0154
4.04	0.01565
4.04	0.0154
4.05	0.0154
4.05	0.0154
4.05	0.0154
4.05	0.01554
4.06	0.0154
4.06	0.0154
4.06	0.01554
4.06	0.01565
4.07	0.01554
4.07	0.01554
4.07	0.01565
4.08	0.01554
4.08	0.0154
4.08	0.01554
4.08	0.01554
4.09	0.01554
4.09	0.01565
4.09	0.01554
4.1	0.01565
4.1	0.01565
4.1	0.01554
4.1	0.01554
4.11	0.01554
4.11	0.0154
4.11	0.01565
4.12	0.0154
4.12	0.01554
4.12	0.01554
4.12	0.01565
4.13	0.0154
4.13	0.01554
4.13	0.0154
4.14	0.01565
4.14	0.01554
4.14	0.01554
4.14	0.01565
4.15	0.0154
4.15	0.01565
4.15	0.0154
4.16	0.01554
4.16	0.01565
4.16	0.0154
4.16	0.0154
4.17	0.0154
4.17	0.01565
4.17	0.01554
4.18	0.01565
4.18	0.01565
4.18	0.01554
4.18	0.01554
4.19	0.0154
4.19	0.01565
4.19	0.01565
4.19	0.01565
4.2	0.0154
4.2	0.01554
4.2	0.0154
4.21	0.01565
4.21	0.01565
4.21	0.01554
4.21	0.0154
4.22	0.01565
4.22	0.01565
4.22	0.01554
4.23	0.01579
4.23	0.01565
4.23	0.01565
4.23	0.01554
4.24	0.01554
4.24	0.01579
4.24	0.01565
4.25	0.01565
4.25	0.01579
4.25	0.01579
4.25	0.01554
4.26	0.01565
4.26	0.01579
4.26	0.0154
4.27	0.01554
4.27	0.01565
4.27	0.01565
4.27	0.01565
4.28	0.01554
4.28	0.01554
4.28	0.01565
4.28	0.01554
4.29	0.01565
4.29	0.01565
4.29	0.01554
4.3	0.01554
4.3	0.01554
4.3	0.01565
4.3	0.01554
4.31	0.01579
4.31	0.01554
4.31	0.01554
4.32	0.01554
4.32	0.01565
4.32	0.01565
4.32	0.01554
4.33	0.01565
4.33	0.01554
4.33	0.01579
4.34	0.01579
4.34	0.01565
4.34	0.01554
4.34	0.01554
4.35	0.01565
4.35	0.0154
4.35	0.01565
4.36	0.01565
4.36	0.01554
4.36	0.01565
4.36	0.01565
4.37	0.01565
4.37	0.01565
4.37	0.01593
4.38	0.01565
4.38	0.01565
4.38	0.01579
4.38	0.01565
4.39	0.01565
4.39	0.01579
4.39	0.01554
4.4	0.01593
4.4	0.01565
4.4	0.01554
4.4	0.01554
4.41	0.01565
4.41	0.01565
4.41	0.01554
4.41	0.01554
4.42	0.01565
4.42	0.01565
4.42	0.01565
4.43	0.01593
4.43	0.01593
4.43	0.01579
4.43	0.01554
4.44	0.01565
4.44	0.01554
4.44	0.01565
4.45	0.01565
4.45	0.01554
4.45	0.01565
4.45	0.01565
4.46	0.01565
4.46	0.01554
4.46	0.01565
4.47	0.01565
4.47	0.01554
4.47	0.01565
4.47	0.01565
4.48	0.01565
4.48	0.01565
4.48	0.01565
4.49	0.01565
4.49	0.01565
4.49	0.01554
4.49	0.01554
4.5	0.01565
4.5	0.01554
4.5	0.01565
4.5	0.01554
4.51	0.01565
4.51	0.01554
4.51	0.0154
4.52	0.01579
4.52	0.01565
4.52	0.01565
4.52	0.01565
4.53	0.0154
4.53	0.01554
4.53	0.01579
4.54	0.0154
4.54	0.01565
4.54	0.01565
4.54	0.0154
4.55	0.01554
4.55	0.01565
4.55	0.01554
4.56	0.01579
4.56	0.01565
4.56	0.01554
4.56	0.01554
4.57	0.01579
4.57	0.01593
4.57	0.01554
4.58	0.01565
4.58	0.01554
4.58	0.01565
4.58	0.01565
4.59	0.01565
4.59	0.01554
4.59	0.01554
4.6	0.01579
4.6	0.01593
4.6	0.01579
4.6	0.01579
4.61	0.01579
4.61	0.01565
4.61	0.01565
4.62	0.01565
4.62	0.01579
4.62	0.01579
4.62	0.01554
4.63	0.01565
4.63	0.01554
4.63	0.01554
4.64	0.0154
4.64	0.01554
4.64	0.01579
4.64	0.01565
4.65	0.01579
4.65	0.01565
4.65	0.01554
4.66	0.01554
4.66	0.01554
4.66	0.01554
4.66	0.01565
4.67	0.01593
4.67	0.01579
4.67	0.01565
4.67	0.01565
4.68	0.01579
4.68	0.01565
4.68	0.01565
4.69	0.01554
4.69	0.01593
4.69	0.01554
4.69	0.01554
4.7	0.01579
4.7	0.01579
4.7	0.01565
4.71	0.01565
4.71	0.01565
4.71	0.01565
4.71	0.01554
4.72	0.01565
4.72	0.01554
4.72	0.01579
4.73	0.01565
4.73	0.01565
4.73	0.01565
4.73	0.01593
4.74	0.01565
4.74	0.01565
4.74	0.01579
4.75	0.01579
4.75	0.01593
4.75	0.01579
4.75	0.01554
4.76	0.01565
4.76	0.01579
4.76	0.01554
4.77	0.01565
4.77	0.01579
4.77	0.01554
4.77	0.01565
4.78	0.01554
4.78	0.01565
4.78	0.01554
4.78	0.01554
4.79	0.01554
4.79	0.01565
4.79	0.01565
4.8	0.01565
4.8	0.01565
4.8	0.01565
4.8	0.01565
4.81	0.01593
4.81	0.01565
4.81	0.01565
4.82	0.01565
4.82	0.01579
4.82	0.01593
4.82	0.01565
4.83	0.01565
4.83	0.01579
4.83	0.01579
4.84	0.01565
4.84	0.01593
4.84	0.01554
4.84	0.01579
4.85	0.01579
4.85	0.01565
4.85	0.01565
4.86	0.01593
4.86	0.01579
4.86	0.01565
4.86	0.01565
4.87	0.01579
4.87	0.01554
4.87	0.01579
4.88	0.01565
4.88	0.01565
4.88	0.01579
4.88	0.01554
4.89	0.01554
4.89	0.01565
4.89	0.01565
4.9	0.01593
4.9	0.01593
4.9	0.01554
4.9	0.01565
4.91	0.01554
4.91	0.01554
4.91	0.01554
4.91	0.01565
4.92	0.01554
4.92	0.01565
4.92	0.01554
4.93	0.01565
4.93	0.01554
4.93	0.01565
4.93	0.01579
4.94	0.01579
4.94	0.01579
4.94	0.01579
4.95	0.01593
4.95	0.01579
4.95	0.01565
4.95	0.01554
4.96	0.01565
4.96	0.01579
4.96	0.01579
4.97	0.0154
4.97	0.01579
4.97	0.01565
4.97	0.01565
4.98	0.01554
4.98	0.01579
4.98	0.01565
4.99	0.01579
4.99	0.01579
4.99	0.01554
4.99	0.01579
5	0.01554
5	0.01579
5	0.01579
5	0.01579
5	-0.01411
5	-0.01449
5.01	-0.01463
5.01	-0.01463
5.01	-0.01463
5.01	-0.01463
5.02	-0.01474
5.02	-0.01463
5.02	-0.01474
5.03	-0.01463
5.03	-0.01474
5.03	-0.01474
5.03	-0.01463
5.04	-0.01474
5.04	-0.01474
5.04	-0.01474
5.05	-0.01474
5.05	-0.01463
5.05	-0.01474
5.05	-0.01474
5.06	-0.01463
5.06	-0.01474
5.06	-0.01474
5.07	-0.01463
5.07	-0.01463
5.07	-0.01463
5.07	-0.01463
5.08	-0.01474
5.08	-0.01463
5.08	-0.01474
5.09	-0.01463
5.09	-0.01474
5.09	-0.01474
5.09	-0.01463
5.1	-0.01474
5.1	-0.01463
5.1	-0.01463
5.1	-0.01474
5.11	-0.01474
5.11	-0.01474
5.11	-0.01488
5.12	-0.01474
5.12	-0.01474
5.12	-0.01463
5.12	-0.01463
5.13	-0.01463
5.13	-0.01463
5.13	-0.01463
5.14	-0.01474
5.14	-0.01474
5.14	-0.01474
5.14	-0.01474
5.15	-0.01474
5.15	-0.01463
5.15	-0.01474
5.16	-0.01463
5.16	-0.01474
5.16	-0.01474
5.16	-0.01463
5.17	-0.01474
5.17	-0.01474
5.17	-0.01474
5.18	-0.01463
5.18	-0.01463
5.18	-0.01463
5.18	-0.01463
5.19	-0.01474
5.19	-0.01474
5.19	-0.01463
5.2	-0.01463
5.2	-0.01463
5.2	-0.01474
5.2	-0.01474
5.21	-0.01463
5.21	-0.01463
5.21	-0.01463
5.22	-0.01474
5.22	-0.01463
5.22	-0.01474
5.22	-0.01463
5.23	-0.01463
5.23	-0.01463
5.23	-0.01463
5.24	-0.01474
5.24	-0.01463
5.24	-0.01463
5.24	-0.01463
5.25	-0.01463
5.25	-0.01488
5.25	-0.01463
5.26	-0.01463
5.26	-0.01463
5.26	-0.01463
5.26	-0.01474
5.27	-0.01474
5.27	-0.01474
5.27	-0.01463
5.28	-0.01463
5.28	-0.01474
5.28	-0.01474
5.28	-0.01463
5.29	-0.01463
5.29	-0.01463
5.29	-0.01474
5.29	-0.01463
5.3	-0.01463
5.3	-0.01474
5.3	-0.01474
5.31	-0.01463
5.31	-0.01463
5.31	-0.01474
5.31	-0.01474
5.32	-0.01474
5.32	-0.01463
5.32	-0.01463
5.33	-0.01463
5.33	-0.01463
5.33	-0.01463
5.33	-0.01463
5.34	-0.01463
5.34	-0.01463
5.34	-0.01463
5.35	-0.01463
5.35	-0.01463
5.35	-0.01463
5.35	-0.01463
5.36	-0.01474
5.36	-0.01463
5.36	-0.01463
5.37	-0.01474
5.37	-0.01463
5.37	-0.01474
5.37	-0.01474
5.38	-0.01474
5.38	-0.01463
5.38	-0.01463
5.39	-0.01463
5.39	-0.01463
5.39	-0.01463
5.39	-0.01463
5.4	-0.01474
5.4	-0.01463
5.4	-0.01474
5.41	-0.01463
5.41	-0.01463
5.41	-0.01474
5.41	-0.01463
5.42	-0.01463
5.42	-0.01474
5.42	-0.01463
5.43	-0.01474
5.43	-0.01463
5.43	-0.01463
5.43	-0.01474
5.44	-0.01474
5.44	-0.01474
5.44	-0.01463
5.45	-0.01474
5.45	-0.01463
5.45	-0.01474
5.45	-0.01474
5.46	-0.01463
5.46	-0.01463
5.46	-0.01474
5.47	-0.01463
5.47	-0.01474
5.47	-0.01474
5.47	-0.01474
5.48	-0.01488
5.48	-0.01474
5.48	-0.01474
5.48	-0.01463
5.49	-0.01463
5.49	-0.01463
5.49	-0.01474
5.5	-0.01474
5.5	-0.01474
5.5	-0.01474
5.5	-0.01463
5.51	-0.01463
5.51	-0.01463
5.51	-0.01474
5.52	-0.01488
5.52	-0.01463
5.52	-0.01474
5.52	-0.01474
5.53	-0.01463
5.53	-0.01463
5.53	-0.01474
5.54	-0.01463
5.54	-0.01463
5.54	-0.01463
5.54	-0.01463
5.55	-0.01488
5.55	-0.01488
5.55	-0.01463
5.56	-0.01474
5.56	-0.01474
5.56	-0.01463
5.56	-0.01474
5.57	-0.01474
5.57	-0.01463
5.57	-0.01463
5.58	-0.01463
5.58	-0.01463
5.58	-0.01488
5.58	-0.01474
5.59	-0.01463
5.59	-0.01474
5.59	-0.01488
5.6	-0.01474
5.6	-0.01474
5.6	-0.01474
5.6	-0.01488
5.61	-0.01463
5.61	-0.01463
5.61	-0.01463
5.62	-0.01463
5.62	-0.01474
5.62	-0.01463
5.62	-0.01463
5.63	-0.01463
5.63	-0.01463
5.63	-0.01474
5.64	-0.01463
5.64	-0.01474
5.64	-0.01474
[truncated: 350,983+ more rows]

## Sheet: Figure 4g
Cycle number	Capacity (mAh/g)	Coulombic efficiency (%)
1	141.695	92.359
2	141.258	98.357
3	140.361	99.09
4	139.976	99.438
5	139.395	99.472
6	139.109	99.703
7	138.747	99.729
8	138.418	99.762
9	138.366	99.927
10	138.117	99.719
11	138.12	99.722
12	137.971	99.885
13	137.707	99.841
14	137.12	99.727
15	136.79	99.887
16	136.543	99.943
17	136.36	99.952
18	136.084	99.954
19	135.946	99.986
20	135.772	99.952
21	135.639	100.032
22	135.586	99.999
23	135.404	100.014
24	135.182	99.995
25	134.988	100.042
26	134.937	100.082
27	134.873	100.175
28	134.518	99.911
29	134.478	100.111
30	134.613	100.049
31	137.003	95.799
32	136.837	99.998
33	136.644	99.967
34	136.481	99.964
35	136.291	99.957
36	136.157	99.969
37	136.011	100.051
38	135.854	99.991
39	135.799	100.044
40	135.6	99.992
41	135.403	99.986
42	135.278	100.027
43	135.132	100.008
44	135.016	100.034
45	134.867	100.024
46	134.724	100.013
47	134.579	100.024
48	134.474	100.013
49	134.361	100.052
50	133.891	99.915
51	133.824	100.067
52	133.927	100.077
53	133.833	100.03
54	133.741	100.068
55	133.559	100.044
56	133.545	100.101
57	133.436	100.082
58	133.347	100.095
59	133.205	100.073
60	133.12	100.083
61	132.987	100.074
62	132.889	100.079
63	132.778	100.098
64	132.674	100.099
65	132.545	100.076
66	132.437	100.091
67	132.305	100.06
68	132.192	100.032
69	132.095	100.066
70	132.002	100.025
71	131.944	100.084
72	131.862	100.061
73	131.728	100.052
74	131.63	100.075
75	131.458	100.076
76	131.43	100.112
77	131.351	100.092
78	131.238	100.069
79	131.128	100.072
80	131.029	100.042
81	130.927	100.103
82	130.812	100.032
83	130.703	100.046
84	130.635	100.087
85	130.499	100.058
86	130.394	100.07
87	130.303	100.058
88	130.143	100.045
89	130.013	100.078
90	129.878	100.015
91	129.734	100.038
92	129.662	100.076
93	129.502	100.022
94	129.4	100.066
95	129.27	100.041
96	129.097	100.023
97	128.891	99.987
98	128.743	99.983
99	128.599	99.976
100	128.455	99.982
101	128.308	99.99
102	128.096	99.954
103	127.876	99.918
104	127.715	99.922
105	127.531	99.902
106	127.301	99.887
107	127.106	99.875
108	126.889	99.865
109	126.678	99.852
110	126.494	99.862
111	126.256	99.846
112	126.058	99.857
113	125.861	99.855
114	125.754	99.95
115	125.559	99.957
116	125.324	99.95
117	125.021	99.942
118	124.754	99.909
119	124.559	99.965
120	124.235	99.91
121	124.005	99.913
122	123.711	99.876
123	123.415	99.88
124	123.171	99.902
125	122.944	99.951
126	122.731	99.973
127	122.407	99.948
128	122.126	99.954
129	121.845	99.945
130	121.53	99.928
131	121.263	99.919
132	120.885	99.893
133	120.64	99.94
134	120.328	99.881
135	119.954	99.858
136	119.619	99.817
137	119.343	99.857
138	119.065	99.927
139	118.841	99.935
140	118.542	99.917
141	118.194	99.923
142	117.865	99.861
143	117.63	99.943
144	117.276	99.911
145	116.947	99.849
146	116.659	99.937
147	116.343	99.899
148	116.094	99.892
149	115.807	99.956
150	115.538	99.932
151	115.248	99.917
152	114.974	99.96
153	114.712	99.954
154	114.336	99.922
155	113.893	99.785
156	113.741	99.889
157	113.434	99.851
158	113.05	99.844
159	112.865	99.887
160	112.588	99.888
161	112.32	99.858
162	112.081	99.88
163	111.762	99.83
164	111.598	99.926
165	111.322	99.881
166	111.037	99.902
167	110.862	99.975
168	110.57	99.868
169	110.404	99.984
170	110.148	99.93
171	109.881	99.899
172	109.554	99.848
173	109.444	99.975
174	109.202	99.912
175	108.947	99.934
176	108.768	99.956
177	108.505	99.901
178	108.222	99.925
179	107.942	99.882
180	107.657	99.834
181	107.533	99.928
182	107.335	99.941
183	107.096	99.866
184	106.911	99.876
185	106.787	99.907
186	106.426	99.894
187	106.252	99.858
188	105.843	99.686
189	105.645	99.797
190	105.734	100.065
191	105.59	100.043
192	105.399	99.956
193	104.97	99.698
194	104.891	99.895
195	104.705	99.84
196	104.463	99.839
197	104.426	99.918
198	104.384	100.009
199	104.076	99.879
200	104.051	100.037

## Sheet: Figure 4h
1st			5th			10th			50th			100th			200th
Capacity (mAh/g)	Voltage (V)		Capacity (mAh/g)	Voltage (V)		Capacity (mAh/g)	Voltage (V)		Capacity (mAh/g)	Voltage (V)		Capacity (mAh/g)	Voltage (V)		Capacity (mAh/g)	Voltage (V)
0	2.3344		0	3.0685		0	3.0704		0	3.0713		0	3.071		0	3.0868
0.11269	3.0282		0.11308	3.6139		0.1126	3.6095		0.11308	3.576		0.1125	3.5838		0.11308	3.6067
0.22577	3.3472		0.22625	3.8061		0.22567	3.8002		0.22625	3.7819		0.22558	3.7955		0.22625	3.8157
0.33894	3.5187		0.33933	3.8333		0.33885	3.829		0.33933	3.8225		0.33875	3.8302		0.33933	3.8467
0.45202	3.6253		0.4525	3.8445		0.45192	3.8399		0.4525	3.834		0.45183	3.8414		0.4525	3.8588
0.56519	3.7295		0.56558	3.8519		0.565	3.8473		0.56558	3.8414		0.565	3.8482		0.56558	3.8659
0.67827	3.82		0.67875	3.8578		0.67817	3.8532		0.67875	3.8467		0.67808	3.8535		0.67875	3.8715
0.79144	3.873		0.79183	3.8634		0.79125	3.8578		0.79183	3.851		0.79125	3.8575		0.79183	3.8764
0.90452	3.8957		0.905	3.8678		0.90442	3.8625		0.905	3.8544		0.90433	3.8609		0.905	3.8802
1.0176	3.9081		1.01808	3.8715		1.0175	3.8659		1.01808	3.8572		1.0174	3.864		1.01808	3.8839
1.13077	3.9161		1.13125	3.8752		1.13067	3.8696		1.13125	3.8603		1.13058	3.8668		1.13125	3.8867
1.24385	3.9226		1.24433	3.878		1.24375	3.8724		1.24433	3.8628		1.24365	3.869		1.24433	3.8895
1.35702	3.9273		1.3575	3.8808		1.35692	3.8755		1.3575	3.8653		1.35683	3.8712		1.3575	3.8922
1.4701	3.9313		1.47058	3.8833		1.47	3.878		1.47058	3.8674		1.4699	3.8733		1.47058	3.8944
1.58327	3.9344		1.58365	3.8854		1.58308	3.8802		1.58365	3.8696		1.58308	3.8755		1.58365	3.8966
1.69635	3.9369		1.69683	3.8876		1.69625	3.8823		1.69683	3.8715		1.69615	3.8771		1.69683	3.8991
1.80952	3.9394		1.8099	3.8895		1.80933	3.8842		1.8099	3.8733		1.80933	3.8789		1.8099	3.9009
1.9226	3.9412		1.92308	3.8913		1.9225	3.886		1.92308	3.8752		1.9224	3.8805		1.92308	3.9025
2.03567	3.9428		2.03615	3.8929		2.03558	3.8876		2.03615	3.8767		2.03548	3.8817		2.03615	3.9043
2.14885	3.944		2.14933	3.8944		2.14875	3.8888		2.14933	3.878		2.14865	3.8836		2.14933	3.9062
2.26192	3.9456		2.2624	3.8957		2.26183	3.8907		2.2624	3.8795		2.26173	3.8848		2.2624	3.9074
2.3751	3.9465		2.37558	3.8969		2.375	3.8919		2.37558	3.8808		2.3749	3.886		2.37558	3.909
2.48817	3.9474		2.48865	3.8981		2.48808	3.8932		2.48865	3.8823		2.48798	3.8873		2.48865	3.9102
2.60135	3.9484		2.60183	3.8994		2.60125	3.8944		2.60183	3.8833		2.60115	3.8882		2.60183	3.9115
2.71442	3.949		2.7149	3.9003		2.71433	3.8953		2.7149	3.8845		2.71423	3.8895		2.7149	3.9127
2.8276	3.9496		2.82808	3.9012		2.8275	3.8963		2.82808	3.8854		2.8274	3.8907		2.82808	3.914
2.94067	3.9502		2.94115	3.9022		2.94058	3.8972		2.94115	3.8864		2.94048	3.8916		2.94115	3.9149
3.05385	3.9508		3.05423	3.9031		3.05375	3.8984		3.05423	3.8873		3.05365	3.8926		3.05423	3.9161
3.16692	3.9512		3.1674	3.904		3.16683	3.8994		3.1674	3.8882		3.16673	3.8935		3.1674	3.9171
3.2801	3.9515		3.28048	3.9046		3.28	3.9003		3.28048	3.8891		3.2799	3.8944		3.28048	3.918
3.39317	3.9518		3.39365	3.9053		3.39308	3.9009		3.39365	3.8901		3.39298	3.895		3.39365	3.9186
3.50635	3.9521		3.50673	3.9065		3.50615	3.9015		3.50673	3.891		3.50615	3.896		3.50673	3.9195
3.61942	3.9524		3.6199	3.9071		3.61933	3.9025		3.6199	3.8916		3.61923	3.8966		3.6199	3.9205
3.7325	3.953		3.73298	3.9078		3.7324	3.9031		3.73298	3.8926		3.73231	3.8972		3.73298	3.9211
3.84567	3.9533		3.84615	3.9084		3.84558	3.9037		3.84615	3.8932		3.84548	3.8984		3.84615	3.922
3.95875	3.9536		3.95923	3.909		3.95865	3.9043		3.95923	3.8938		3.95856	3.8991		3.95923	3.9229
4.07192	3.9536		4.0724	3.9093		4.07183	3.905		4.0724	3.8944		4.07173	3.8994		4.0724	3.9236
4.185	3.9539		4.18548	3.9099		4.1849	3.9053		4.18548	3.895		4.18481	3.9003		4.18548	3.9242
4.29817	3.9539		4.29856	3.9105		4.29808	3.9062		4.29856	3.8957		4.29798	3.9006		4.29856	3.9248
4.41125	3.9543		4.41173	3.9109		4.41115	3.9068		4.41173	3.8963		4.41106	3.9012		4.41173	3.9254
4.52442	3.9543		4.52481	3.9115		4.52433	3.9074		4.52481	3.8966		4.52423	3.9019		4.52481	3.926
4.6375	3.9546		4.63798	3.9118		4.6374	3.9078		4.63798	3.8972		4.63731	3.9025		4.63798	3.9267
4.75067	3.9546		4.75106	3.9124		4.75048	3.9084		4.75106	3.8981		4.75048	3.9028		4.75106	3.927
4.86375	3.9546		4.86423	3.9127		4.86365	3.9087		4.86423	3.8984		4.86356	3.9034		4.86423	3.9276
4.97683	3.9549		4.97731	3.9136		4.97673	3.909		4.97731	3.8991		4.97673	3.9037		4.97731	3.9282
5.09	3.9549		5.09048	3.914		5.0899	3.9096		5.09048	3.8994		5.08981	3.9043		5.09048	3.9285
5.20308	3.9549		5.20356	3.9143		5.20298	3.9099		5.20356	3.9		5.20288	3.9046		5.20356	3.9295
5.31625	3.9549		5.31673	3.9146		5.31615	3.9105		5.31673	3.9003		5.31606	3.9053		5.31673	3.9298
5.42933	3.9549		5.42981	3.9152		5.42923	3.9109		5.42981	3.9009		5.42913	3.9059		5.42981	3.9304
5.5425	3.9549		5.54298	3.9155		5.5424	3.9112		5.54298	3.9012		5.54231	3.9065		5.54298	3.9307
5.65558	3.9549		5.65606	3.9158		5.65548	3.9115		5.65606	3.9015		5.65538	3.9068		5.65606	3.931
5.76875	3.9552		5.76913	3.9161		5.76856	3.9121		5.76913	3.9019		5.76856	3.9071		5.76913	3.9316
5.88183	3.9552		5.88231	3.9164		5.88173	3.9124		5.88231	3.9025		5.88163	3.9074		5.88231	3.9319
5.9949	3.9552		5.99538	3.9167		5.99481	3.9127		5.99538	3.9028		5.99481	3.9081		5.99538	3.9322
6.10808	3.9552		6.10856	3.9171		6.10798	3.913		6.10856	3.9031		6.10788	3.9084		6.10856	3.9326
6.22115	3.9552		6.22163	3.9174		6.22106	3.9136		6.22163	3.9034		6.22096	3.9087		6.22163	3.9329
6.33433	3.9552		6.33481	3.9177		6.33423	3.914		6.33481	3.9037		6.33413	3.909		6.33481	3.9335
6.4474	3.9552		6.44788	3.918		6.44731	3.9143		6.44788	3.904		6.44721	3.9093		6.44788	3.9338
6.56058	3.9552		6.56106	3.9183		6.56048	3.9146		6.56106	3.9046		6.56038	3.9096		6.56106	3.9341
6.67365	3.9552		6.67413	3.9186		6.67356	3.9149		6.67413	3.905		6.67346	3.9099		6.67413	3.9344
6.78683	3.9552		6.78731	3.9189		6.78673	3.9152		6.78731	3.9053		6.78663	3.9102		6.78731	3.9347
6.8999	3.9552		6.90038	3.9192		6.89981	3.9155		6.90038	3.9059		6.89971	3.9105		6.90038	3.935
7.01308	3.9555		7.01356	3.9195		7.01298	3.9158		7.01356	3.9062		7.01288	3.9109		7.01356	3.9353
7.12615	3.9555		7.12663	3.9198		7.12606	3.9161		7.12663	3.9065		7.12596	3.9112		7.12663	3.9353
7.23933	3.9555		7.23971	3.9202		7.23923	3.9164		7.23971	3.9068		7.23913	3.9115		7.23971	3.936
7.3524	3.9552		7.35288	3.9205		7.35231	3.9167		7.35288	3.9071		7.35221	3.9118		7.35288	3.936
7.46558	3.9555		7.46596	3.9205		7.46538	3.9171		7.46596	3.9071		7.46538	3.9121		7.46596	3.9363
7.57865	3.9552		7.57913	3.9208		7.57856	3.9174		7.57913	3.9074		7.57846	3.9124		7.57913	3.9366
7.69173	3.9555		7.69221	3.9211		7.69163	3.9174		7.69221	3.9078		7.69154	3.9127		7.69221	3.9369
7.8049	3.9552		7.80538	3.9217		7.80481	3.9177		7.80538	3.9081		7.80471	3.913		7.80538	3.9375
7.91798	3.9555		7.91846	3.922		7.91788	3.918		7.91846	3.9084		7.91779	3.913		7.91846	3.9378
8.03115	3.9555		8.03163	3.922		8.03106	3.9183		8.03163	3.9087		8.03096	3.9136		8.03163	3.9378
8.14423	3.9555		8.14471	3.9223		8.14413	3.9186		8.14471	3.909		8.14404	3.914		8.14471	3.9381
8.2574	3.9555		8.25779	3.9226		8.25731	3.9189		8.25779	3.909		8.25721	3.9143		8.25779	3.9384
8.37048	3.9555		8.37096	3.9226		8.37038	3.9189		8.37096	3.9093		8.37029	3.9146		8.37096	3.9388
8.48365	3.9555		8.48404	3.9229		8.48356	3.9192		8.48404	3.9096		8.48346	3.9149		8.48404	3.9388
8.59673	3.9555		8.59721	3.9233		8.59663	3.9195		8.59721	3.9099		8.59654	3.9149		8.59721	3.9391
8.7099	3.9555		8.71029	3.9233		8.70971	3.9198		8.71029	3.9102		8.70971	3.9152		8.71029	3.9394
8.82298	3.9555		8.82346	3.9236		8.82288	3.9198		8.82346	3.9102		8.82279	3.9155		8.82346	3.9397
8.93615	3.9555		8.93654	3.9239		8.93596	3.9202		8.93654	3.9105		8.93596	3.9155		8.93654	3.9397
9.04923	3.9555		9.04971	3.9239		9.04913	3.9205		9.04971	3.9109		9.04904	3.9158		9.04971	3.94
9.16231	3.9555		9.16279	3.9242		9.16221	3.9205		9.16279	3.9109		9.16212	3.9161		9.16279	3.9403
9.27548	3.9555		9.27596	3.9242		9.27538	3.9208		9.27596	3.9112		9.27529	3.9164		9.27596	3.9403
9.38856	3.9555		9.38904	3.9245		9.38846	3.9211		9.38904	3.9115		9.38837	3.9164		9.38904	3.9406
9.50173	3.9555		9.50221	3.9248		9.50163	3.9211		9.50221	3.9115		9.50154	3.9167		9.50221	3.9406
9.61481	3.9555		9.61529	3.9248		9.61471	3.9217		9.61529	3.9118		9.61462	3.9171		9.61529	3.9409
9.72798	3.9555		9.72837	3.9251		9.72788	3.922		9.72837	3.9121		9.72779	3.9171		9.72837	3.9412
9.84106	3.9555		9.84154	3.9251		9.84096	3.922		9.84154	3.9124		9.84087	3.9174		9.84154	3.9412
9.95423	3.9555		9.95462	3.9254		9.95404	3.9223		9.95462	3.9124		9.95404	3.9174		9.95462	3.9415
10.0673	3.9555		10.0678	3.9254		10.0672	3.9223		10.0678	3.9127		10.0671	3.9177		10.0678	3.9419
10.1804	3.9555		10.1809	3.9257		10.1803	3.9226		10.1809	3.9127		10.1803	3.918		10.1809	3.9419
10.2936	3.9555		10.294	3.9257		10.2935	3.9226		10.294	3.913		10.2934	3.918		10.294	3.9422
10.4066	3.9555		10.4071	3.926		10.4065	3.9229		10.4071	3.913		10.4064	3.9183		10.4071	3.9422
10.5198	3.9555		10.5203	3.926		10.5197	3.9233		10.5203	3.9136		10.5196	3.9183		10.5203	3.9425
10.6329	3.9555		10.6334	3.9264		10.6328	3.9233		10.6334	3.914		10.6327	3.9186		10.6334	3.9425
10.7461	3.9555		10.7465	3.9264		10.746	3.9236		10.7465	3.914		10.7459	3.9189		10.7465	3.9428
10.8591	3.9555		10.8596	3.9267		10.859	3.9236		10.8596	3.9143		10.8589	3.9189		10.8596	3.9428
10.9723	3.9555		10.9728	3.9267		10.9722	3.9239		10.9728	3.9143		10.9721	3.9192		10.9728	3.9431
11.0854	3.9555		11.0859	3.927		11.0853	3.9239		11.0859	3.9146		11.0852	3.9192		11.0859	3.9431
11.1986	3.9555		11.199	3.927		11.1985	3.9242		11.199	3.9149		11.1984	3.9192		11.199	3.9434
11.3116	3.9555		11.3121	3.927		11.3115	3.9242		11.3121	3.9149		11.3114	3.9195		11.3121	3.9434
11.4248	3.9555		11.4252	3.9273		11.4247	3.9245		11.4252	3.9152		11.4246	3.9198		11.4252	3.9437
11.5379	3.9555		11.5384	3.9273		11.5378	3.9245		11.5384	3.9152		11.5377	3.9198		11.5384	3.9437
11.6511	3.9555		11.6514	3.9276		11.651	3.9248		11.6514	3.9155		11.6509	3.9202		11.6514	3.944
11.7641	3.9555		11.7646	3.9276		11.764	3.9248		11.7646	3.9155		11.7639	3.9202		11.7646	3.944
11.8773	3.9555		11.8778	3.9279		11.8772	3.9248		11.8778	3.9155		11.8771	3.9205		11.8778	3.9443
11.9904	3.9558		11.9909	3.9279		11.9903	3.9251		11.9909	3.9158		11.9902	3.9205		11.9909	3.9443
12.1036	3.9555		12.104	3.9279		12.1035	3.9254		12.104	3.9158		12.1034	3.9208		12.104	3.9443
12.2166	3.9555		12.2171	3.9282		12.2165	3.9254		12.2171	3.9161		12.2164	3.9208		12.2171	3.9446
12.3298	3.9558		12.3303	3.9282		12.3297	3.9254		12.3303	3.9164		12.3296	3.9211		12.3303	3.9446
12.443	3.9555		12.4434	3.9282		12.4428	3.9257		12.4434	3.9164		12.4428	3.9211		12.4434	3.9453
12.5561	3.9558		12.5565	3.9285		12.556	3.9257		12.5565	3.9164		12.5559	3.9211		12.5565	3.9453
12.6692	3.9558		12.6696	3.9285		12.6691	3.926		12.6696	3.9167		12.669	3.9217		12.6696	3.9456
12.7823	3.9558		12.7828	3.9285		12.7822	3.926		12.7828	3.9167		12.7821	3.9217		12.7828	3.9456
12.8955	3.9555		12.896	3.9288		12.8954	3.926		12.896	3.9171		12.8953	3.922		12.896	3.9459
13.0086	3.9555		13.009	3.9288		13.0085	3.9264		13.009	3.9171		13.0084	3.922		13.009	3.9459
13.1217	3.9558		13.1222	3.9288		13.1216	3.9264		13.1222	3.9171		13.1215	3.922		13.1222	3.9462
13.2348	3.9558		13.2353	3.9295		13.2347	3.9264		13.2353	3.9174		13.2347	3.9223		13.2353	3.9462
13.348	3.9558		13.3485	3.9295		13.3479	3.9267		13.3485	3.9174		13.3478	3.9223		13.3485	3.9462
13.4611	3.9555		13.4615	3.9295		13.4611	3.9267		13.4615	3.9177		13.461	3.9226		13.4615	3.9465
13.5742	3.9558		13.5747	3.9298		13.5741	3.9267		13.5747	3.9177		13.574	3.9226		13.5747	3.9465
13.6874	3.9558		13.6879	3.9298		13.6873	3.927		13.6879	3.9177		13.6872	3.9226		13.6879	3.9468
13.8005	3.9558		13.801	3.9298		13.8004	3.927		13.801	3.918		13.8003	3.9229		13.801	3.9468
13.9137	3.9558		13.9141	3.9301		13.9136	3.9273		13.9141	3.918		13.9135	3.9229		13.9141	3.9468
14.0267	3.9555		14.0272	3.9301		14.0266	3.9273		14.0272	3.9183		14.0265	3.9233		14.0272	3.9471
14.1399	3.9555		14.1404	3.9301		14.1398	3.9273		14.1404	3.9183		14.1397	3.9233		14.1404	3.9471
14.2531	3.9555		14.2535	3.9301		14.253	3.9273		14.2535	3.9183		14.2529	3.9233		14.2535	3.9471
14.3661	3.9558		14.3666	3.9304		14.3661	3.9276		14.3666	3.9186		14.366	3.9236		14.3666	3.9474
14.4793	3.9555		14.4798	3.9304		14.4792	3.9276		14.4798	3.9186		14.4791	3.9236		14.4798	3.9474
14.5924	3.9555		14.5929	3.9304		14.5923	3.9276		14.5929	3.9186		14.5922	3.9236		14.5929	3.9474
14.7056	3.9555		14.7061	3.9304		14.7055	3.9279		14.7061	3.9189		14.7054	3.9239		14.7061	3.9477
14.8186	3.9558		14.8191	3.9304		14.8186	3.9279		14.8191	3.9189		14.8185	3.9239		14.8191	3.9477
14.9318	3.9558		14.9323	3.9307		14.9317	3.9282		14.9323	3.9189		14.9316	3.9239		14.9323	3.9481
15.045	3.9558		15.0454	3.9307		15.0448	3.9282		15.0454	3.9192		15.0448	3.9242		15.0454	3.9481
15.1581	3.9558		15.1586	3.9307		15.158	3.9282		15.1586	3.9192		15.1579	3.9242		15.1586	3.9481
15.2713	3.9555		15.2716	3.9307		15.2712	3.9282		15.2716	3.9192		15.2711	3.9242		15.2716	3.9484
15.3843	3.9558		15.3848	3.931		15.3842	3.9285		15.3848	3.9195		15.3841	3.9242		15.3848	3.9484
15.4975	3.9558		15.498	3.931		15.4974	3.9285		15.498	3.9195		15.4973	3.9245		15.498	3.9484
15.6106	3.9558		15.6111	3.931		15.6105	3.9285		15.6111	3.9195		15.6104	3.9245		15.6111	3.9487
15.7238	3.9558		15.7242	3.9313		15.7236	3.9285		15.7242	3.9198		15.7236	3.9245		15.7242	3.9487
15.8368	3.9558		15.8373	3.9313		15.8367	3.9288		15.8373	3.9198		15.8367	3.9248		15.8373	3.949
15.95	3.9558		15.9505	3.9313		15.9499	3.9288		15.9505	3.9198		15.9498	3.9248		15.9505	3.949
16.0632	3.9558		16.0636	3.9313		16.0631	3.9288		16.0636	3.9202		16.063	3.9248		16.0636	3.949
16.1762	3.9558		16.1767	3.9313		16.1761	3.9295		16.1767	3.9202		16.1761	3.9251		16.1767	3.9493
16.2894	3.9558		16.2899	3.9316		16.2893	3.9295		16.2899	3.9202		16.2892	3.9251		16.2899	3.9493
16.4025	3.9558		16.403	3.9316		16.4024	3.9295		16.403	3.9202		16.4023	3.9251		16.403	3.9493
16.5157	3.9558		16.5161	3.9316		16.5156	3.9295		16.5161	3.9205		16.5155	3.9254		16.5161	3.9496
16.6288	3.9558		16.6292	3.9316		16.6287	3.9295		16.6292	3.9205		16.6286	3.9254		16.6292	3.9496
16.7419	3.9558		16.7424	3.9316		16.7418	3.9298		16.7424	3.9205		16.7417	3.9254		16.7424	3.9496
16.8551	3.9558		16.8555	3.9319		16.855	3.9298		16.8555	3.9205		16.8549	3.9254		16.8555	3.9499
16.9682	3.9558		16.9687	3.9319		16.9681	3.9298		16.9687	3.9205		16.968	3.9257		16.9687	3.9499
17.0814	3.9558		17.0818	3.9319		17.0813	3.9298		17.0818	3.9208		17.0812	3.9257		17.0818	3.9502
17.1944	3.9558		17.1949	3.9319		17.1943	3.9298		17.1949	3.9208		17.1942	3.9257		17.1949	3.9502
17.3076	3.9558		17.3081	3.9319		17.3075	3.9301		17.3081	3.9208		17.3074	3.926		17.3081	3.9502
17.4207	3.9558		17.4212	3.9322		17.4206	3.9301		17.4212	3.9211		17.4205	3.926		17.4212	3.9505
17.5339	3.9558		17.5343	3.9322		17.5338	3.9301		17.5343	3.9211		17.5337	3.926		17.5343	3.9505
17.647	3.9558		17.6474	3.9322		17.6468	3.9301		17.6474	3.9211		17.6468	3.926		17.6474	3.9505
17.7601	3.9558		17.7606	3.9322		17.76	3.9304		17.7606	3.9211		17.7599	3.926		17.7606	3.9508
17.8733	3.9558		17.8737	3.9322		17.8732	3.9304		17.8737	3.9217		17.8731	3.9264		17.8737	3.9508
17.9864	3.9558		17.9868	3.9322		17.9862	3.9304		17.9868	3.9217		17.9861	3.9264		17.9868	3.9508
18.0995	3.9558		18.1	3.9326		18.0994	3.9304		18.1	3.9217		18.0993	3.9264		18.1	3.9512
18.2126	3.9558		18.2131	3.9326		18.2125	3.9307		18.2131	3.9217		18.2124	3.9267		18.2131	3.9512
18.3258	3.9558		18.3263	3.9326		18.3257	3.9304		18.3263	3.922		18.3256	3.9267		18.3263	3.9515
18.4388	3.9558		18.4393	3.9326		18.4387	3.9307		18.4393	3.922		18.4387	3.9267		18.4393	3.9515
18.552	3.9558		18.5525	3.9326		18.5519	3.9307		18.5525	3.922		18.5518	3.9267		18.5525	3.9515
18.6652	3.9558		18.6656	3.9326		18.6651	3.9307		18.6656	3.922		18.665	3.9267		18.6656	3.9515
18.7783	3.9558		18.7787	3.9329		18.7782	3.9307		18.7787	3.922		18.7781	3.927		18.7787	3.9518
18.8914	3.9558		18.8919	3.9329		18.8913	3.9307		18.8919	3.9223		18.8912	3.927		18.8919	3.9518
19.0045	3.9561		19.005	3.9329		19.0044	3.931		19.005	3.9223		19.0043	3.927		19.005	3.9521
19.1177	3.9561		19.1182	3.9329		19.1176	3.931		19.1182	3.9223		19.1175	3.927		19.1182	3.9521
19.2308	3.9558		19.2312	3.9329		19.2307	3.931		19.2312	3.9223		19.2306	3.927		19.2312	3.9521
19.3439	3.9558		19.3444	3.9329		19.3438	3.9313		19.3444	3.9223		19.3438	3.9273		19.3444	3.9524
19.4571	3.9558		19.4575	3.9332		19.457	3.9313		19.4575	3.9226		19.4569	3.9273		19.4575	3.9524
19.5702	3.9561		19.5707	3.9332		19.5701	3.9313		19.5707	3.9226		19.57	3.9273		19.5707	3.9524
19.6834	3.9561		19.6838	3.9332		19.6833	3.9313		19.6838	3.9226		19.6832	3.9273		19.6838	3.953
19.7964	3.9561		19.7969	3.9332		19.7964	3.9313		19.7969	3.9226		19.7963	3.9273		19.7969	3.953
19.9096	3.9561		19.9101	3.9332		19.9095	3.9313		19.9101	3.9226		19.9094	3.9276		19.9101	3.953
20.0227	3.9561		20.0232	3.9332		20.0226	3.9316		20.0232	3.9229		20.0225	3.9276		20.0232	3.9533
20.1359	3.9561		20.1364	3.9335		20.1358	3.9313		20.1364	3.9229		20.1357	3.9276		20.1364	3.9533
20.249	3.9561		20.2494	3.9335		20.2489	3.9316		20.2494	3.9229		20.2489	3.9276		20.2494	3.9533
20.3621	3.9561		20.3626	3.9335		20.362	3.9316		20.3626	3.9229		20.3619	3.9279		20.3626	3.9536
20.4753	3.9561		20.4757	3.9335		20.4752	3.9316		20.4757	3.9233		20.4751	3.9279		20.4757	3.9536
20.5884	3.9561		20.5889	3.9335		20.5883	3.9316		20.5889	3.9233		20.5882	3.9279		20.5889	3.9539
20.7015	3.9561		20.702	3.9335		20.7014	3.9319		20.702	3.9233		20.7014	3.9279		20.702	3.9539
20.8146	3.9561		20.8151	3.9338		20.8145	3.9319		20.8151	3.9233		20.8144	3.9282		20.8151	3.9539
20.9278	3.9561		20.9283	3.9338		20.9277	3.9319		20.9283	3.9233		20.9276	3.9282		20.9283	3.9543
21.0409	3.9561		21.0414	3.9338		21.0408	3.9319		21.0414	3.9233		21.0408	3.9282		21.0414	3.9543
21.154	3.9561		21.1545	3.9338		21.1539	3.9319		21.1545	3.9236		21.1538	3.9282		21.1545	3.9543
21.2672	3.9561		21.2676	3.9338		21.2671	3.9322		21.2676	3.9236		21.267	3.9285		21.2676	3.9546
21.3803	3.9561		21.3808	3.9341		21.3802	3.9322		21.3808	3.9236		21.3801	3.9285		21.3808	3.9546
21.4935	3.9561		21.4939	3.9341		21.4934	3.9322		21.4939	3.9236		21.4933	3.9285		21.4939	3.9546
21.6065	3.9561		21.607	3.9341		21.6064	3.9322		21.607	3.9236		21.6063	3.9285		21.607	3.9549
21.7197	3.9561		21.7202	3.9341		21.7196	3.9322		21.7202	3.9239		21.7195	3.9285		21.7202	3.9549
21.8328	3.9561		21.8333	3.9341		21.8327	3.9322		21.8333	3.9239		21.8326	3.9288		21.8333	3.9549
21.946	3.9561		21.9464	3.9341		21.9459	3.9326		21.9464	3.9239		21.9458	3.9288		21.9464	3.9552
22.0591	3.9561		22.0595	3.9344		22.059	3.9326		22.0595	3.9239		22.0589	3.9288		22.0595	3.9552
22.1722	3.9561		22.1727	3.9344		22.1721	3.9326		22.1727	3.9239		22.172	3.9288		22.1727	3.9555
22.2854	3.9561		22.2859	3.9344		22.2853	3.9326		22.2859	3.9239		22.2852	3.9295		22.2859	3.9555
22.3985	3.9561		22.3989	3.9344		22.3984	3.9326		22.3989	3.9242		22.3983	3.9295		22.3989	3.9555
22.5116	3.9561		22.5121	3.9344		22.5115	3.9326		22.5121	3.9242		22.5114	3.9295		22.5121	3.9558
22.6247	3.9564		22.6252	3.9344		22.6246	3.9326		22.6252	3.9242		22.6245	3.9295		22.6252	3.9558
22.7379	3.9564		22.7384	3.9344		22.7378	3.9329		22.7384	3.9242		22.7377	3.9295		22.7384	3.9558
22.8511	3.9564		22.8514	3.9347		22.8509	3.9329		22.8514	3.9245		22.8509	3.9295		22.8514	3.9561
22.9641	3.9564		22.9646	3.9347		22.964	3.9329		22.9646	3.9245		22.9639	3.9298		22.9646	3.9561
23.0773	3.9564		23.0778	3.9347		23.0772	3.9329		23.0778	3.9245		23.0771	3.9298		23.0778	3.9561
23.1904	3.9564		23.1909	3.9347		23.1903	3.9329		23.1909	3.9245		23.1902	3.9298		23.1909	3.9564
23.3036	3.9564		23.304	3.9347		23.3035	3.9332		23.304	3.9245		23.3034	3.9298		23.304	3.9564
23.4166	3.9564		23.4171	3.9347		23.4165	3.9332		23.4171	3.9248		23.4164	3.9298		23.4171	3.9564
23.5298	3.9564		23.5303	3.9347		23.5297	3.9332		23.5303	3.9248		23.5296	3.9301		23.5303	3.9567
23.6429	3.9564		23.6434	3.9347		23.6428	3.9332		23.6434	3.9248		23.6428	3.9301		23.6434	3.9567
23.7561	3.9564		23.7565	3.935		23.756	3.9332		23.7565	3.9248		23.7559	3.9301		23.7565	3.9567
23.8692	3.9564		23.8696	3.935		23.8691	3.9332		23.8696	3.9248		23.869	3.9301		23.8696	3.957
23.9823	3.9564		23.9828	3.935		23.9822	3.9332		23.9828	3.9248		23.9821	3.9301		23.9828	3.9574
24.0955	3.9564		24.096	3.935		24.0954	3.9332		24.096	3.9251		24.0953	3.9304		24.096	3.9574
24.2086	3.9564		24.209	3.935		24.2085	3.9335		24.209	3.9251		24.2084	3.9304		24.209	3.9574
24.3217	3.9564		24.3222	3.935		24.3216	3.9335		24.3222	3.9251		24.3215	3.9304		24.3222	3.9577
24.4348	3.9564		24.4353	3.935		24.4347	3.9335		24.4353	3.9251		24.4346	3.9304		24.4353	3.9577
24.548	3.9564		24.5485	3.935		24.5479	3.9335		24.5485	3.9251		24.5478	3.9307		24.5485	3.9577
24.6611	3.9567		24.6615	3.9353		24.6611	3.9335		24.6615	3.9251		24.661	3.9307		24.6615	3.958
24.7742	3.9567		24.7747	3.9353		24.7741	3.9335		24.7747	3.9254		24.774	3.9307		24.7747	3.958
24.8874	3.9567		24.8879	3.9353		24.8873	3.9338		24.8879	3.9254		24.8872	3.9307		24.8879	3.9583
25.0005	3.9567		25.001	3.9353		25.0004	3.9338		25.001	3.9254		25.0003	3.9307		25.001	3.9583
25.1136	3.9567		25.1141	3.9353		25.1136	3.9338		25.1141	3.9254		25.1135	3.931		25.1141	3.9583
25.2267	3.9567		25.2272	3.9357		25.2266	3.9338		25.2272	3.9254		25.2265	3.931		25.2272	3.9586
25.3399	3.9567		25.3404	3.9357		25.3398	3.9338		25.3404	3.9257		25.3397	3.931		25.3404	3.9586
25.4531	3.9567		25.4535	3.9357		25.4529	3.9338		25.4535	3.9257		25.4529	3.931		25.4535	3.9586
25.5662	3.9567		25.5666	3.9357		25.5661	3.9338		25.5666	3.9257		25.566	3.9313		25.5666	3.9589
25.6793	3.9567		25.6798	3.9357		25.6792	3.9341		25.6798	3.9257		25.6791	3.9313		25.6798	3.9592
25.7924	3.9567		25.7929	3.9357		25.7923	3.9341		25.7929	3.9257		25.7922	3.9313		25.7929	3.9592
25.9056	3.9567		25.9061	3.9357		25.9055	3.9341		25.9061	3.9257		25.9054	3.9313		25.9061	3.9592
26.0187	3.9567		26.0191	3.9357		26.0186	3.9341		26.0191	3.9257		26.0185	3.9313		26.0191	3.9595
26.1318	3.9567		26.1323	3.936		26.1317	3.9344		26.1323	3.926		26.1316	3.9316		26.1323	3.9595
26.2449	3.957		26.2454	3.9357		26.2448	3.9344		26.2454	3.926		26.2448	3.9316		26.2454	3.9598
26.3581	3.957		26.3586	3.936		26.358	3.9344		26.3586	3.926		26.3579	3.9316		26.3586	3.9598
26.4713	3.9567		26.4716	3.936		26.4712	3.9344		26.4716	3.926		26.4711	3.9316		26.4716	3.9598
26.5843	3.957		26.5848	3.936		26.5842	3.9344		26.5848	3.926		26.5841	3.9316		26.5848	3.9601
26.6975	3.957		26.698	3.936		26.6974	3.9344		26.698	3.926		26.6973	3.9319		26.698	3.9601
26.8106	3.957		26.8111	3.9363		26.8105	3.9344		26.8111	3.9264		26.8104	3.9319		26.8111	3.9605
26.9237	3.957		26.9242	3.936		26.9236	3.9347		26.9242	3.9264		26.9236	3.9319		26.9242	3.9605
27.0368	3.957		27.0373	3.936		27.0367	3.9344		27.0373	3.9264		27.0366	3.9319		27.0373	3.9605
27.15	3.957		27.1505	3.9363		27.1499	3.9344		27.1505	3.9264		27.1498	3.9322		27.1505	3.9611
27.2632	3.957		27.2636	3.9363		27.2631	3.9347		27.2636	3.9264		27.263	3.9322		27.2636	3.9611
27.3762	3.957		27.3767	3.9363		27.3761	3.9347		27.3767	3.9267		27.3761	3.9322		27.3767	3.9614
27.4894	3.957		27.4899	3.9363		27.4893	3.9347		27.4899	3.9267		27.4892	3.9322		27.4899	3.9614
27.6025	3.957		27.603	3.9363		27.6024	3.9347		27.603	3.9267		27.6023	3.9322		27.603	3.9614
27.7157	3.957		27.7161	3.9366		27.7156	3.935		27.7161	3.9267		27.7155	3.9326		27.7161	3.9617
27.8287	3.957		27.8292	3.9366		27.8286	3.935		27.8292	3.9267		27.8286	3.9326		27.8292	3.9617
27.9419	3.957		27.9424	3.9366		27.9418	3.935		27.9424	3.9267		27.9417	3.9326		27.9424	3.962
28.0551	3.957		28.0555	3.9366		28.0549	3.935		28.0555	3.9267		28.0549	3.9326		28.0555	3.962
28.1682	3.9574		28.1686	3.9366		28.1681	3.935		28.1686	3.927		28.168	3.9326		28.1686	3.9623
28.2813	3.957		28.2818	3.9366		28.2812	3.935		28.2818	3.927		28.2812	3.9326		28.2818	3.9623
28.3944	3.9574		28.3949	3.9369		28.3943	3.9353		28.3949	3.927		28.3942	3.9329		28.3949	3.9626
28.5076	3.9574		28.5081	3.9366		28.5075	3.9353		28.5081	3.927		28.5074	3.9329		28.5081	3.9626
28.6207	3.9574		28.6212	3.9369		28.6206	3.9353		28.6212	3.927		28.6205	3.9329		28.6212	3.9626
28.7339	3.9574		28.7343	3.9369		28.7338	3.9353		28.7343	3.9273		28.7337	3.9329		28.7343	3.9629
28.847	3.9574		28.8474	3.9369		28.8468	3.9353		28.8474	3.9273		28.8468	3.9332		28.8474	3.9629
28.9601	3.9574		28.9606	3.9369		28.96	3.9353		28.9606	3.9273		28.9599	3.9332		28.9606	3.9632
29.0733	3.9574		29.0737	3.9369		29.0732	3.9353		29.0737	3.9273		29.0731	3.9332		29.0737	3.9632
29.1864	3.9574		29.1868	3.9375		29.1863	3.9353		29.1868	3.9273		29.1862	3.9335		29.1868	3.9636
29.2995	3.9574		29.3	3.9369		29.2994	3.9353		29.3	3.9273		29.2993	3.9335		29.3	3.9636
29.4126	3.9574		29.4131	3.9375		29.4125	3.9357		29.4131	3.9276		29.4124	3.9335		29.4131	3.9639
29.5258	3.9574		29.5263	3.9375		29.5257	3.9357		29.5263	3.9276		29.5256	3.9335		29.5263	3.9639
29.6389	3.9574		29.6393	3.9375		29.6388	3.9357		29.6393	3.9276		29.6386	3.9335		29.6393	3.9642
29.752	3.9574		29.7525	3.9375		29.7519	3.9357		29.7525	3.9276		29.7518	3.9335		29.7525	3.9642
29.8652	3.9574		29.8656	3.9375		29.8651	3.9357		29.8656	3.9276		29.865	3.9338		29.8656	3.9645
29.9783	3.9574		29.9788	3.9375		29.9782	3.9357		29.9788	3.9279		29.9781	3.9338		29.9788	3.9645
30.0914	3.9574		30.0919	3.9378		30.0913	3.936		30.0919	3.9279		30.0912	3.9338		30.0919	3.9648
30.2045	3.9577		30.205	3.9378		30.2044	3.936		30.205	3.9279		30.2043	3.9341		30.205	3.9648
30.3177	3.9574		30.3182	3.9378		30.3176	3.936		30.3182	3.9279		30.3175	3.9341		30.3182	3.9651
30.4308	3.9577		30.4312	3.9378		30.4307	3.936		30.4312	3.9279		30.4306	3.9341		30.4312	3.9651
30.5439	3.9577		30.5444	3.9378		30.5438	3.936		30.5444	3.9282		30.5437	3.9341		30.5444	3.9654
30.6571	3.9577		30.6575	3.9378		30.6569	3.9363		30.6575	3.9282		30.6569	3.9341		30.6575	3.9654
30.7702	3.9577		30.7707	3.9381		30.7701	3.9363		30.7707	3.9282		30.77	3.9341		30.7707	3.9654
30.8834	3.9577		30.8838	3.9381		30.8833	3.9363		30.8838	3.9282		30.8832	3.9344		30.8838	3.9657
30.9964	3.9577		30.9969	3.9381		30.9963	3.9363		30.9969	3.9282		30.9962	3.9344		30.9969	3.966
31.1096	3.9577		31.1101	3.9381		31.1095	3.9363		31.1101	3.9282		31.1094	3.9344		31.1101	3.966
31.2227	3.9577		31.2232	3.9381		31.2226	3.9363		31.2232	3.9282		31.2225	3.9347		31.2232	3.9663
31.3359	3.9577		31.3363	3.9381		31.3358	3.9363		31.3363	3.9285		31.3357	3.9347		31.3363	3.9663
31.449	3.9577		31.4494	3.9381		31.4489	3.9366		31.4494	3.9285		31.4489	3.9347		31.4494	3.9667
31.5621	3.958		31.5626	3.9384		31.562	3.9366		31.5626	3.9285		31.5619	3.9347		31.5626	3.9667
31.6753	3.958		31.6757	3.9384		31.6752	3.9366		31.6757	3.9285		31.6751	3.935		31.6757	3.9667
31.7884	3.9577		31.7889	3.9384		31.7883	3.9366		31.7889	3.9285		31.7882	3.9347		31.7889	3.967
31.9015	3.958		31.902	3.9384		31.9014	3.9366		31.902	3.9288		31.9014	3.935		31.902	3.9673
32.0146	3.958		32.0151	3.9384		32.0145	3.9366		32.0151	3.9288		32.0144	3.935		32.0151	3.9673
32.1278	3.958		32.1283	3.9384		32.1277	3.9369		32.1283	3.9288		32.1276	3.935		32.1283	3.9673
32.2409	3.958		32.2413	3.9388		32.2408	3.9369		32.2413	3.9288		32.2407	3.9353		32.2413	3.9676
32.354	3.958		32.3545	3.9388		32.3539	3.9369		32.3545	3.9295		32.3539	3.9353		32.3545	3.9679
32.4672	3.958		32.4676	3.9388		32.4671	3.9369		32.4676	3.9295		32.467	3.9353		32.4676	3.9679
32.5803	3.958		32.5808	3.9388		32.5802	3.9369		32.5808	3.9295		32.5801	3.9353		32.5808	3.9682
32.6935	3.958		32.6939	3.9388		32.6934	3.9369		32.6939	3.9295		32.6933	3.9357		32.6939	3.9682
32.8065	3.9583		32.807	3.9388		32.8064	3.9375		32.807	3.9295		32.8064	3.9357		32.807	3.9688
32.9197	3.958		32.9202	3.9388		32.9196	3.9375		32.9202	3.9295		32.9195	3.9357		32.9202	3.9688
33.0328	3.9583		33.0333	3.9388		33.0327	3.9375		33.0333	3.9298		33.0326	3.9357		33.0333	3.9691
33.146	3.9583		33.1464	3.9391		33.1459	3.9375		33.1464	3.9298		33.1458	3.9357		33.1464	3.9691
33.2591	3.9583		33.2595	3.9391		33.2589	3.9375		33.2595	3.9298		33.2589	3.936		33.2595	3.9694
33.3722	3.9583		33.3727	3.9391		33.3721	3.9378		33.3727	3.9298		33.372	3.936		33.3727	3.9694
33.4854	3.9583		33.4859	3.9391		33.4853	3.9378		33.4859	3.9298		33.4852	3.936		33.4859	3.9698
33.5985	3.9583		33.5989	3.9391		33.5984	3.9378		33.5989	3.9301		33.5983	3.936		33.5989	3.9701
33.7116	3.9583		33.7121	3.9394		33.7115	3.9378		33.7121	3.9301		33.7114	3.9363		33.7121	3.9701
33.8247	3.9583		33.8252	3.9394		33.8246	3.9378		33.8252	3.9301		33.8245	3.9363		33.8252	3.9704
33.9379	3.9586		33.9384	3.9394		33.9378	3.9378		33.9384	3.9301		33.9377	3.9363		33.9384	3.9704
34.0511	3.9583		34.0514	3.9394		34.0509	3.9381		34.0514	3.9301		34.0509	3.9366		34.0514	3.9707
34.1641	3.9586		34.1646	3.9394		34.164	3.9381		34.1646	3.9304		34.1639	3.9366		34.1646	3.9707
34.2773	3.9586		34.2777	3.9394		34.2772	3.9381		34.2777	3.9304		34.2771	3.9366		34.2777	3.971
34.3904	3.9586		34.3909	3.9397		34.3903	3.9381		34.3909	3.9304		34.3902	3.9369		34.3909	3.9713
34.5036	3.9586		34.504	3.9394		34.5035	3.9381		34.504	3.9304		34.5034	3.9369		34.504	3.9713
34.6166	3.9586		34.6171	3.9397		34.6165	3.9384		34.6171	3.9304		34.6164	3.9369		34.6171	3.9716
34.7298	3.9586		34.7303	3.9397		34.7297	3.9381		34.7303	3.9304		34.7296	3.9369		34.7303	3.9716
34.8429	3.9586		34.8434	3.9397		34.8428	3.9384		34.8434	3.9307		34.8427	3.9369		34.8434	3.9719
34.9561	3.9586		34.9565	3.9397		34.956	3.9384		34.9565	3.9307		34.9559	3.9375		34.9565	3.9719
35.0692	3.9586		35.0696	3.9397		35.0691	3.9384		35.0696	3.9307		35.069	3.9375		35.0696	3.9722
35.1823	3.9586		35.1828	3.9397		35.1822	3.9384		35.1828	3.9307		35.1821	3.9375		35.1828	3.9722
35.2955	3.9586		35.296	3.94		35.2954	3.9388		35.296	3.931		35.2953	3.9378		35.296	3.9725
35.4086	3.9589		35.409	3.94		35.4085	3.9388		35.409	3.931		35.4084	3.9378		35.409	3.9729
35.5217	3.9589		35.5222	3.94		35.5216	3.9388		35.5222	3.931		35.5215	3.9378		35.5222	3.9729
35.6348	3.9589		35.6353	3.94		35.6347	3.9388		35.6353	3.931		35.6346	3.9381		35.6353	3.9732
35.748	3.9589		35.7485	3.94		35.7479	3.9388		35.7485	3.9313		35.7478	3.9381		35.7485	3.9732
35.8612	3.9589		35.8615	3.9403		35.861	3.9388		35.8615	3.931		35.861	3.9381		35.8615	3.9735
35.9742	3.9589		35.9747	3.9403		35.9741	3.9391		35.9747	3.9313		35.974	3.9384		35.9747	3.9738
36.0874	3.9589		36.0879	3.9403		36.0873	3.9388		36.0879	3.9313		36.0872	3.9384		36.0879	3.9738
36.2005	3.9589		36.201	3.9403		36.2004	3.9391		36.201	3.9313		36.2003	3.9384		36.201	3.9741
36.3137	3.9589		36.3141	3.9403		36.3136	3.9391		36.3141	3.9313		36.3135	3.9384		36.3141	3.9744
36.4267	3.9589		36.4272	3.9403		36.4266	3.9391		36.4272	3.9316		36.4265	3.9384		36.4272	3.9744
36.5399	3.9589		36.5404	3.9403		36.5398	3.9391		36.5404	3.9316		36.5397	3.9388		36.5404	3.9747
36.6531	3.9592		36.6535	3.9406		36.6529	3.9394		36.6535	3.9316		36.6529	3.9388		36.6535	3.975
36.7662	3.9592		36.7666	3.9406		36.7661	3.9394		36.7666	3.9319		36.766	3.9388		36.7666	3.975
36.8793	3.9592		36.8797	3.9406		36.8792	3.9394		36.8797	3.9319		36.8791	3.9388		36.8797	3.9753
36.9924	3.9592		36.9929	3.9409		36.9923	3.9394		36.9929	3.9319		36.9922	3.9391		36.9929	3.9756
37.1056	3.9592		37.1061	3.9406		37.1055	3.9394		37.1061	3.9319		37.1054	3.9391		37.1061	3.9756
37.2186	3.9592		37.2191	3.9409		37.2186	3.9397		37.2191	3.9319		37.2185	3.9391		37.2191	3.976
37.3318	3.9592		37.3323	3.9409		37.3317	3.9397		37.3323	3.9322		37.3316	3.9394		37.3323	3.9763
37.4449	3.9592		37.4454	3.9409		37.4448	3.9397		37.4454	3.9322		37.4447	3.9394		37.4454	3.9763
37.5581	3.9592		37.5586	3.9409		37.558	3.9397		37.5586	3.9322		37.5579	3.9397		37.5586	3.9769
37.6713	3.9592		37.6716	3.9409		37.6711	3.9397		37.6716	3.9322		37.6711	3.9397		37.6716	3.9769
37.7843	3.9595		37.7848	3.9412		37.7842	3.9397		37.7848	3.9322		37.7841	3.9397		37.7848	3.9772
37.8975	3.9592		37.898	3.9412		37.8974	3.9397		37.898	3.9326		37.8973	3.9397		37.898	3.9775
38.0106	3.9595		38.0111	3.9412		38.0105	3.94		38.0111	3.9326		38.0104	3.94		38.0111	3.9775
38.1238	3.9595		38.1242	3.9412		38.1236	3.94		38.1242	3.9326		38.1236	3.94		38.1242	3.9778
38.2368	3.9595		38.2373	3.9415		38.2367	3.94		38.2373	3.9329		38.2366	3.9403		38.2373	3.9781
38.35	3.9595		38.3505	3.9415		38.3499	3.94		38.3505	3.9329		38.3498	3.94		38.3505	3.9784
38.4632	3.9595		38.4636	3.9415		38.463	3.94		38.4636	3.9329		38.463	3.9403		38.4636	3.9784
38.5763	3.9595		38.5767	3.9415		38.5761	3.9403		38.5767	3.9329		38.5761	3.9406		38.5767	3.9787
38.6894	3.9595		38.6899	3.9415		38.6893	3.9403		38.6899	3.9329		38.6892	3.9406		38.6899	3.9787
38.8025	3.9598		38.803	3.9415		38.8024	3.9403		38.803	3.9332		38.8023	3.9406		38.803	3.9791
38.9157	3.9595		38.9162	3.9419		38.9156	3.9403		38.9162	3.9332		38.9155	3.9406		38.9162	3.9794
39.0288	3.9598		39.0292	3.9419		39.0286	3.9403		39.0292	3.9332		39.0286	3.9409		39.0292	3.9797
39.1419	3.9598		39.1424	3.9419		39.1418	3.9406		39.1424	3.9332		39.1417	3.9409		39.1424	3.9797
39.2551	3.9598		39.2555	3.9419		39.2549	3.9406		39.2555	3.9335		39.2549	3.9409		39.2555	3.98
39.3682	3.9598		39.3687	3.9419		39.3681	3.9406		39.3687	3.9335		39.368	3.9409		39.3687	3.9803
39.4813	3.9598		39.4817	3.9422		39.4813	3.9409		39.4817	3.9335		39.4811	3.9412		39.4817	3.9803
39.5944	3.9598		39.5949	3.9422		39.5943	3.9409		39.5949	3.9338		39.5942	3.9412		39.5949	3.9806
39.7076	3.9601		39.7081	3.9422		39.7075	3.9409		39.7081	3.9338		39.7074	3.9412		39.7081	3.9809
39.8207	3.9598		39.8212	3.9422		39.8206	3.9409		39.8212	3.9338		39.8205	3.9415		39.8212	3.9812
39.9338	3.9598		39.9343	3.9422		39.9338	3.9409		39.9343	3.9338		39.9337	3.9415		39.9343	3.9812
40.0469	3.9601		40.0474	3.9425		40.0468	3.9412		40.0474	3.9341		40.0468	3.9419		40.0474	3.9815
40.1601	3.9601		40.1606	3.9425		40.16	3.9412		40.1606	3.9341		40.1599	3.9419		40.1606	3.9818
40.2733	3.9601		40.2737	3.9425		40.2732	3.9412		40.2737	3.9341		40.2731	3.9419		40.2737	3.9822
40.3864	3.9601		40.3868	3.9425		40.3862	3.9412		40.3868	3.9341		40.3862	3.9422		40.3868	3.9822
40.4995	3.9601		40.5	3.9425		40.4994	3.9412		40.5	3.9344		40.4993	3.9422		40.5	3.9825
40.6126	3.9601		40.6131	3.9425		40.6125	3.9415		40.6131	3.9344		40.6124	3.9425		40.6131	3.9828
40.7258	3.9601		40.7263	3.9428		40.7257	3.9415		40.7263	3.9344		40.7256	3.9425		40.7263	3.9828
40.8389	3.9605		40.8393	3.9428		40.8387	3.9415		40.8393	3.9344		40.8387	3.9425		40.8393	3.9831
40.952	3.9605		40.9525	3.9428		40.9519	3.9415		40.9525	3.9347		40.9518	3.9428		40.9525	3.9834
41.0652	3.9605		41.0656	3.9431		41.065	3.9415		41.0656	3.9347		41.065	3.9428		41.0656	3.9837
41.1783	3.9605		41.1788	3.9431		41.1782	3.9415		41.1788	3.9347		41.1781	3.9428		41.1788	3.9837
41.2914	3.9605		41.2919	3.9431		41.2914	3.9419		41.2919	3.9347		41.2912	3.9431		41.2919	3.984
41.4045	3.9605		41.405	3.9431		41.4044	3.9419		41.405	3.935		41.4043	3.9431		41.405	3.9846
41.5177	3.9605		41.5182	3.9431		41.5176	3.9419		41.5182	3.935		41.5175	3.9434		41.5182	3.9849
41.6308	3.9605		41.6313	3.9434		41.6307	3.9419		41.6313	3.935		41.6306	3.9434		41.6313	3.9853
41.7439	3.9611		41.7444	3.9434		41.7439	3.9422		41.7444	3.9353		41.7437	3.9434		41.7444	3.9853
41.8571	3.9611		41.8575	3.9434		41.8569	3.9422		41.8575	3.9353		41.8569	3.9437		41.8575	3.9856
41.9702	3.9611		41.9707	3.9434		41.9701	3.9422		41.9707	3.9353		41.97	3.9437		41.9707	3.9856
42.0834	3.9611		42.0838	3.9437		42.0833	3.9425		42.0838	3.9353		42.0832	3.9437		42.0838	3.9862
42.1964	3.9611		42.1969	3.9434		42.1964	3.9425		42.1969	3.9357		42.1962	3.944		42.1969	3.9862
42.3096	3.9611		42.3101	3.9437		42.3095	3.9425		42.3101	3.9357		42.3094	3.944		42.3101	3.9865
42.4227	3.9611		42.4232	3.9437		42.4226	3.9425		42.4232	3.9357		42.4225	3.9443		42.4232	3.9868
42.5359	3.9611		42.5363	3.9437		42.5358	3.9425		42.5363	3.936		42.5357	3.9443		42.5363	3.9871
42.6489	3.9611		42.6494	3.944		42.6489	3.9428		42.6494	3.936		42.6489	3.9446		42.6494	3.9871
42.7621	3.9611		42.7626	3.944		42.762	3.9428		42.7626	3.936		42.7619	3.9446		42.7626	3.9874
42.8753	3.9614		42.8757	3.944		42.8752	3.9428		42.8757	3.936		42.8751	3.9446		42.8757	3.9877
42.9884	3.9614		42.9888	3.9443		42.9883	3.9428		42.9888	3.9363		42.9882	3.9453		42.9888	3.988
43.1015	3.9614		43.102	3.9443		43.1014	3.9428		43.102	3.9363		43.1013	3.9453		43.102	3.9884
43.2146	3.9614		43.2151	3.9443		43.2145	3.9431		43.2151	3.9363		43.2144	3.9453		43.2151	3.9884
43.3278	3.9614		43.3283	3.9443		43.3277	3.9431		43.3283	3.9366		43.3276	3.9456		43.3283	3.9887
43.4409	3.9614		43.4413	3.9446		43.4408	3.9431		43.4413	3.9366		43.4407	3.9456		43.4413	3.989
43.554	3.9614		43.5545	3.9446		43.5539	3.9434		43.5545	3.9366		43.5538	3.9459		43.5545	3.9893
43.6672	3.9617		43.6676	3.9446		43.667	3.9434		43.6676	3.9369		43.667	3.9459		43.6676	3.9896
43.7803	3.9617		43.7808	3.9446		43.7802	3.9434		43.7808	3.9369		43.7801	3.9462		43.7808	3.9899
43.8935	3.9617		43.8939	3.9446		43.8934	3.9434		43.8939	3.9369		43.8933	3.9462		43.8939	3.9902
44.0065	3.9617		44.007	3.9453		44.0064	3.9437		44.007	3.9375		44.0063	3.9462		44.007	3.9902
44.1197	3.9617		44.1202	3.9453		44.1196	3.9437		44.1202	3.9375		44.1195	3.9465		44.1202	3.9905
44.2328	3.9617		44.2333	3.9453		44.2327	3.9437		44.2333	3.9375		44.2326	3.9465		44.2333	3.9908
44.346	3.9617		44.3464	3.9453		44.3459	3.9437		44.3464	3.9378		44.3458	3.9468		44.3464	3.9911
44.4591	3.9617		44.4595	3.9456		44.4589	3.944		44.4595	3.9378		44.4589	3.9468		44.4595	3.9915
44.5722	3.962		44.5727	3.9456		44.5721	3.944		44.5727	3.9381		44.572	3.9471		44.5727	3.9915
44.6854	3.962		44.6858	3.9456		44.6853	3.944		44.6858	3.9381		44.6852	3.9471		44.6858	3.9918
44.7985	3.962		44.7989	3.9456		44.7984	3.944		44.7989	3.9381		44.7983	3.9471		44.7989	3.9924
44.9116	3.962		44.9121	3.9456		44.9115	3.944		44.9121	3.9384		44.9114	3.9474		44.9121	3.9927
45.0247	3.962		45.0252	3.9459		45.0246	3.9443		45.0252	3.9384		45.0245	3.9474		45.0252	3.993
45.1379	3.962		45.1384	3.9459		45.1378	3.9443		45.1384	3.9384		45.1377	3.9477		45.1384	3.9933
45.251	3.962		45.2514	3.9459		45.2509	3.9446		45.2514	3.9384		45.2509	3.9477		45.2514	3.9936
45.3641	3.9623		45.3646	3.9459		45.364	3.9446		45.3646	3.9388		45.3639	3.9481		45.3646	3.9936
45.4773	3.9623		45.4777	3.9462		45.4772	3.9446		45.4777	3.9388		45.4771	3.9481		45.4777	3.9939
45.5904	3.9623		45.5909	3.9462		45.5903	3.9453		45.5909	3.9388		45.5902	3.9484		45.5909	3.9942
45.7036	3.9623		45.704	3.9462		45.7035	3.9453		45.704	3.9391		45.7034	3.9484		45.704	3.9946
45.8166	3.9623		45.8171	3.9462		45.8165	3.9453		45.8171	3.9391		45.8164	3.9484		45.8171	3.9949
45.9298	3.9623		45.9303	3.9465		45.9297	3.9453		45.9303	3.9394		45.9296	3.9487		45.9303	3.9952
46.0429	3.9626		46.0434	3.9465		46.0428	3.9453		46.0434	3.9394		46.0427	3.949		46.0434	3.9955
46.156	3.9626		46.1564	3.9465		46.1559	3.9456		46.1564	3.9394		46.1558	3.949		46.1564	3.9958
46.2691	3.9623		46.2695	3.9468		46.269	3.9456		46.2695	3.9397		46.2689	3.949		46.2695	3.9961
46.3822	3.9626		46.3827	3.9465		46.3821	3.9456		46.3827	3.9397		46.382	3.9493		46.3827	3.9961
46.4953	3.9626		46.4958	3.9468		46.4952	3.9459		46.4958	3.9397		46.4951	3.9496		46.4958	3.9964
46.6084	3.9626		46.6088	3.9468		46.6083	3.9459		46.6088	3.94		46.6082	3.9496		46.6088	3.9967
46.7214	3.9626		46.7219	3.9471		46.7214	3.9459		46.7219	3.94		46.7212	3.9496		46.7219	3.997
46.8345	3.9626		46.835	3.9471		46.8344	3.9462		46.835	3.9403		46.8343	3.9499		46.835	3.9973
46.9477	3.9626		46.9481	3.9471		46.9475	3.9462		46.9481	3.9403		46.9475	3.9499		46.9481	3.9977
47.0608	3.9629		47.0611	3.9471		47.0607	3.9462		47.0611	3.9403		47.0606	3.9502		47.0611	3.998
47.1739	3.9629		47.1743	3.9474		47.1737	3.9462		47.1743	3.9406		47.1737	3.9505		47.1743	3.9983
47.2869	3.9629		47.2874	3.9474		47.2868	3.9465		47.2874	3.9406		47.2867	3.9505		47.2874	3.9986
47.4	3.9629		47.4005	3.9474		47.3999	3.9465		47.4005	3.9409		47.3998	3.9505		47.4005	3.9989
47.5131	3.9629		47.5136	3.9474		47.513	3.9465		47.5136	3.9409		47.5129	3.9508		47.5136	3.9992
47.6262	3.9632		47.6266	3.9477		47.6261	3.9468		47.6266	3.9409		47.626	3.9508		47.6266	3.9995
47.7392	3.9632		47.7397	3.9477		47.7391	3.9468		47.7397	3.9412		47.7391	3.9512		47.7397	3.9998
47.8523	3.9632		47.8528	3.9481		47.8522	3.9468		47.8528	3.9412		47.8522	3.9515		47.8528	4.0004
47.9655	3.9632		47.966	3.9481		47.9654	3.9468		47.966	3.9415		47.9653	3.9515		47.966	4.0008
48.0786	3.9632		48.079	3.9481		48.0785	3.9471		48.079	3.9415		48.0784	3.9518		48.079	4.0008
48.1916	3.9632		48.1921	3.9481		48.1915	3.9471		48.1921	3.9415		48.1914	3.9518		48.1921	4.0011
48.3047	3.9632		48.3052	3.9481		48.3046	3.9471		48.3052	3.9419		48.3045	3.9521		48.3052	4.0014
48.4178	3.9636		48.4183	3.9484		48.4177	3.9474		48.4183	3.9419		48.4176	3.9521		48.4183	4.0017
48.5309	3.9636		48.5314	3.9484		48.5308	3.9474		48.5314	3.9422		48.5307	3.9524		48.5314	4.002
48.644	3.9636		48.6444	3.9484		48.6439	3.9474		48.6444	3.9422		48.6439	3.9524		48.6444	4.0023
48.7571	3.9636		48.7575	3.9487		48.757	3.9477		48.7575	3.9422		48.7569	3.953		48.7575	4.0026
48.8702	3.9636		48.8707	3.9487		48.8701	3.9477		48.8707	3.9425		48.87	3.953		48.8707	4.0029
48.9833	3.9636		48.9838	3.9487		48.9832	3.9477		48.9838	3.9425		48.9831	3.9533		48.9838	4.0032
49.0964	3.9636		49.0968	3.949		49.0962	3.9477		49.0968	3.9428		49.0962	3.9533		49.0968	4.0035
49.2094	3.9636		49.2099	3.949		49.2093	3.9481		49.2099	3.9428		49.2092	3.9536		49.2099	4.0039
49.3225	3.9639		49.323	3.949		49.3224	3.9481		49.323	3.9431		49.3224	3.9539		49.323	4.0042
49.4357	3.9639		49.4361	3.9493		49.4355	3.9481		49.4361	3.9431		49.4355	3.9539		49.4361	4.0045
49.5487	3.9639		49.5491	3.9493		49.5486	3.9484		49.5491	3.9434		49.5486	3.9539		49.5491	4.0048
49.6618	3.9639		49.6623	3.9493		49.6617	3.9484		49.6623	3.9434		49.6616	3.9543		49.6623	4.0051
49.7749	3.9639		49.7754	3.9496		49.7748	3.9487		49.7754	3.9437		49.7747	3.9546		49.7754	4.0054
49.888	3.9642		49.8885	3.9496		49.8879	3.9487		49.8885	3.9437		49.8878	3.9546		49.8885	4.0057
50.0011	3.9642		50.0015	3.9496		50.001	3.9487		50.0015	3.9437		50.0009	3.9549		50.0015	4.006
50.1141	3.9642		50.1146	3.9499		50.114	3.949		50.1146	3.944		50.1139	3.9549		50.1146	4.0063
50.2272	3.9642		50.2277	3.9499		50.2271	3.949		50.2277	3.944		50.227	3.9552		50.2277	4.0066
50.3404	3.9642		50.3408	3.9499		50.3403	3.949		50.3408	3.9443		50.3402	3.9552		50.3408	4.007
50.4535	3.9645		50.4539	3.9499		50.4534	3.9493		50.4539	3.9443		50.4533	3.9555		50.4539	4.0073
50.5665	3.9645		50.567	3.9502		50.5664	3.9493		50.567	3.9446		50.5663	3.9558		50.567	4.0076
50.6796	3.9645		50.6801	3.9502		50.6795	3.9496		50.6801	3.9446		50.6794	3.9558		50.6801	4.0082
50.7927	3.9645		50.7932	3.9502		50.7926	3.9496		50.7932	3.9453		50.7925	3.9561		50.7932	4.0085
50.9058	3.9645		50.9062	3.9505		50.9057	3.9496		50.9062	3.9453		50.9056	3.9561		50.9062	4.0088
51.0189	3.9645		51.0193	3.9505		51.0187	3.9496		51.0193	3.9456		51.0187	3.9564		51.0193	4.0091
51.132	3.9645		51.1324	3.9505		51.1318	3.9499		51.1324	3.9456		51.1318	3.9564		51.1324	4.0097
51.2451	3.9648		51.2455	3.9508		51.245	3.9499		51.2455	3.9456		51.2449	3.9567		51.2455	4.0101
51.3582	3.9648		51.3586	3.9508		51.3581	3.9502		51.3586	3.9459		51.358	3.957		51.3586	4.0101
51.4712	3.9648		51.4717	3.9508		51.4712	3.9502		51.4717	3.9459		51.4711	3.957		51.4717	4.0104
51.5843	3.9648		51.5848	3.9512		51.5842	3.9502		51.5848	3.9462		51.5841	3.9574		51.5848	4.011
51.6974	3.9648		51.6979	3.9512		51.6973	3.9502		51.6979	3.9465		51.6972	3.9574		51.6979	4.0113
51.8105	3.9648		51.811	3.9515		51.8104	3.9505		51.811	3.9465		51.8103	3.9577		51.811	4.0116
51.9236	3.9651		51.924	3.9515		51.9235	3.9505		51.924	3.9468		51.9234	3.958		51.924	4.0119
52.0367	3.9651		52.0372	3.9515		52.0366	3.9508		52.0372	3.9468		52.0365	3.958		52.0372	4.0122
52.1498	3.9651		52.1503	3.9515		52.1497	3.9508		52.1503	3.9471		52.1496	3.9583		52.1503	4.0125
52.2629	3.9651		52.2634	3.9518		52.2628	3.9512		52.2634	3.9471		52.2627	3.9586		52.2634	4.0128
52.376	3.9654		52.3764	3.9518		52.3759	3.9512		52.3764	3.9474		52.3758	3.9586		52.3764	4.0132
52.489	3.9654		52.4895	3.9521		52.4889	3.9512		52.4895	3.9474		52.4888	3.9589		52.4895	4.0135
52.6021	3.9654		52.6026	3.9521		52.602	3.9515		52.6026	3.9477		52.6019	3.9592		52.6026	4.0138
52.7153	3.9654		52.7157	3.9521		52.7151	3.9515		52.7157	3.9477		52.7151	3.9592		52.7157	4.0141
52.8284	3.9657		52.8287	3.9524		52.8283	3.9518		52.8287	3.9481		52.8282	3.9595		52.8287	4.0147
52.9414	3.9657		52.9419	3.9524		52.9413	3.9518		52.9419	3.9481		52.9412	3.9595		52.9419	4.015
53.0545	3.9657		53.055	3.9524		53.0544	3.9521		53.055	3.9484		53.0543	3.9598		53.055	4.0153
53.1676	3.9657		53.1681	3.953		53.1675	3.9521		53.1681	3.9484		53.1674	3.9601		53.1681	4.0156
53.2807	3.9657		53.2811	3.953		53.2806	3.9521		53.2811	3.9484		53.2805	3.9601		53.2811	4.0163
53.3937	3.9657		53.3942	3.9533		53.3937	3.9524		53.3942	3.9487		53.3936	3.9605		53.3942	4.0166
53.5068	3.966		53.5073	3.9533		53.5067	3.9524		53.5073	3.949		53.5067	3.9611		53.5073	4.0169
53.62	3.966		53.6204	3.9533		53.6198	3.953		53.6204	3.949		53.6198	3.9611		53.6204	4.0172
53.7331	3.966		53.7336	3.9536		53.733	3.953		53.7336	3.9493		53.7329	3.9614		53.7336	4.0175
53.8462	3.966		53.8466	3.9536		53.8461	3.953		53.8466	3.9493		53.846	3.9617		53.8466	4.0181
53.9592	3.966		53.9597	3.9539		53.9591	3.9533		53.9597	3.9496		53.959	3.9617		53.9597	4.0181
54.0723	3.9663		54.0728	3.9539		54.0722	3.9533		54.0728	3.9499		54.0721	3.962		54.0728	4.0187
54.1854	3.9663		54.1859	3.9539		54.1853	3.9536		54.1859	3.9499		54.1852	3.9623		54.1859	4.019
54.2985	3.9663		54.2989	3.9543		54.2984	3.9536		54.2989	3.9502		54.2983	3.9626		54.2989	4.0194
54.4116	3.9663		54.412	3.9543		54.4115	3.9539		54.412	3.9502		54.4113	3.9626		54.412	4.0197
54.5247	3.9663		54.5251	3.9546		54.5246	3.9539		54.5251	3.9505		54.5245	3.9629		54.5251	4.02
54.6378	3.9663		54.6383	3.9546		54.6377	3.9543		54.6383	3.9505		54.6376	3.9629		54.6383	4.0206
54.7509	3.9667		54.7514	3.9546		54.7508	3.9543		54.7514	3.9508		54.7507	3.9632		54.7514	4.0206
54.8639	3.9667		54.8644	3.9549		54.8638	3.9543		54.8644	3.9508		54.8638	3.9636		54.8644	4.0212
54.977	3.9667		54.9775	3.9549		54.9769	3.9546		54.9775	3.9512		54.9768	3.9639		54.9775	4.0215
55.0901	3.9667		55.0906	3.9549		55.09	3.9546		55.0906	3.9512		55.0899	3.9639		55.0906	4.0218
55.2033	3.967		55.2037	3.9552		55.2031	3.9549		55.2037	3.9515		55.2031	3.9642		55.2037	4.0221
55.3163	3.967		55.3167	3.9552		55.3162	3.9549		55.3167	3.9515		55.3162	3.9642		55.3167	4.0225
55.4294	3.967		55.4299	3.9555		55.4293	3.9552		55.4299	3.9518		55.4292	3.9645		55.4299	4.0231
55.5425	3.967		55.543	3.9555		55.5424	3.9552		55.543	3.9521		55.5423	3.9648		55.543	4.0234
55.6556	3.967		55.6561	3.9558		55.6555	3.9555		55.6561	3.9524		55.6554	3.9651		55.6561	4.024
55.7687	3.9673		55.7691	3.9558		55.7686	3.9555		55.7691	3.9524		55.7685	3.9651		55.7691	4.0243
55.8817	3.9673		55.8822	3.9558		55.8816	3.9555		55.8822	3.953		55.8815	3.9654		55.8822	4.0246
55.9948	3.9673		55.9953	3.9561		55.9947	3.9558		55.9953	3.953		55.9946	3.9657		55.9953	4.0249
56.1079	3.9673		56.1084	3.9561		56.1079	3.9561		56.1084	3.9533		56.1078	3.9657		56.1084	4.0256
56.2211	3.9673		56.2214	3.9564		56.221	3.9561		56.2214	3.9533		56.2209	3.966		56.2214	4.0259
56.3341	3.9673		56.3346	3.9564		56.334	3.9561		56.3346	3.9536		56.3339	3.9663		56.3346	4.0262
56.4472	3.9676		56.4477	3.9567		56.4471	3.9564		56.4477	3.9536		56.447	3.9667		56.4477	4.0265
56.5603	3.9676		56.5608	3.9567		56.5602	3.9564		56.5608	3.9539		56.5601	3.9667		56.5608	4.0268
56.6734	3.9676		56.6739	3.957		56.6733	3.9567		56.6739	3.9543		56.6732	3.967		56.6739	4.0274
56.7865	3.9676		56.7869	3.957		56.7863	3.9567		56.7869	3.9543		56.7863	3.9673		56.7869	4.0277
56.8996	3.9679		56.9	3.957		56.8994	3.957		56.9	3.9546		56.8994	3.9676		56.9	4.028
57.0127	3.9679		57.0131	3.9574		57.0126	3.957		57.0131	3.9549		57.0125	3.9676		57.0131	4.0283
57.1258	3.9679		57.1262	3.9574		57.1257	3.9574		57.1262	3.9549		57.1256	3.9679		57.1262	4.029
57.2388	3.9679		57.2393	3.9577		57.2388	3.9574		57.2393	3.9552		57.2386	3.9682		57.2393	4.0293
57.3519	3.9679		57.3524	3.9577		57.3518	3.9577		57.3524	3.9555		57.3517	3.9688		57.3524	4.0296
57.465	3.9682		57.4655	3.958		57.4649	3.9577		57.4655	3.9555		57.4648	3.9688		57.4655	4.0299
57.5781	3.9682		57.5786	3.958		57.578	3.958		57.5786	3.9558		57.5779	3.9691		57.5786	4.0302
57.6912	3.9682		57.6916	3.958		57.6911	3.958		57.6916	3.9561		57.6911	3.9694		57.6916	4.0308
57.8043	3.9682		57.8048	3.9583		57.8042	3.9583		57.8048	3.9561		57.8041	3.9698		57.8048	4.0311
57.9174	3.9682		57.9179	3.9586		57.9173	3.9583		57.9179	3.9564		57.9172	3.9698		57.9179	4.0318
58.0305	3.9688		58.031	3.9586		58.0304	3.9586		58.031	3.9564		58.0303	3.9701		58.031	4.0324
58.1436	3.9688		58.144	3.9586		58.1435	3.9586		58.144	3.9567		58.1434	3.9704		58.144	4.0324
58.2566	3.9688		58.2571	3.9589		58.2565	3.9589		58.2571	3.957		58.2564	3.9707		58.2571	4.033
58.3697	3.9688		58.3702	3.9592		58.3696	3.9589		58.3702	3.957		58.3695	3.9707		58.3702	4.0333
58.4829	3.9691		58.4833	3.9592		58.4827	3.9592		58.4833	3.9574		58.4827	3.971		58.4833	4.0336
58.596	3.9691		58.5964	3.9595		58.5959	3.9592		58.5964	3.9577		58.5958	3.9713		58.5964	4.0342
58.709	3.9691		58.7094	3.9595		58.7089	3.9595		58.7094	3.958		58.7088	3.9716		58.7094	4.0345
58.8221	3.9694		58.8226	3.9598		58.822	3.9598		58.8226	3.958		58.8219	3.9719		58.8226	4.0349
58.9352	3.9694		58.9357	3.9598		58.9351	3.9598		58.9357	3.9583		58.935	3.9719		58.9357	4.0355
59.0483	3.9694		59.0487	3.9601		59.0482	3.9598		59.0487	3.9583		59.0481	3.9722		59.0487	4.0358
59.1613	3.9694		59.1618	3.9601		59.1613	3.9601		59.1618	3.9586		59.1611	3.9725		59.1618	4.0361
59.2744	3.9694		59.2749	3.9601		59.2743	3.9605		59.2749	3.9589		59.2743	3.9729		59.2749	4.0367
59.3876	3.9698		59.3881	3.9605		59.3874	3.9605		59.3881	3.9589		59.3874	3.9729		59.3881	4.037
59.5007	3.9698		59.5012	3.9605		59.5006	3.9611		59.5012	3.9592		59.5005	3.9732		59.5012	4.0373
59.6138	3.9698		59.6142	3.9611		59.6136	3.9614		59.6142	3.9595		59.6136	3.9735		59.6142	4.0376
59.7268	3.9698		59.7273	3.9611		59.7267	3.9614		59.7273	3.9595		59.7266	3.9738		59.7273	4.0383
59.8399	3.9701		59.8404	3.9614		59.8398	3.9617		59.8404	3.9598		59.8397	3.9741		59.8404	4.0386
59.953	3.9701		59.9535	3.9617		59.9529	3.9617		59.9535	3.9601		59.9528	3.9741		59.9535	4.0389
60.0661	3.9701		60.0665	3.9617		60.066	3.9617		60.0665	3.9601		60.0659	3.9744		60.0665	4.0398
60.1792	3.9704		60.1796	3.962		60.1791	3.962		60.1796	3.9605		60.179	3.9747		60.1796	4.0401
60.2923	3.9704		60.2927	3.962		60.2922	3.9623		60.2927	3.9611		60.2921	3.975		60.2927	4.0404
60.4054	3.9704		60.4059	3.9623		60.4053	3.9623		60.4059	3.9614		60.4052	3.975		60.4059	4.0411
60.5185	3.9704		60.5189	3.9623		60.5184	3.9626		60.5189	3.9614		60.5183	3.9756		60.5189	4.0414
60.6315	3.9707		60.632	3.9623		60.6314	3.9629		60.632	3.9617		60.6313	3.9756		60.632	4.0417
60.7446	3.9707		60.7451	3.9626		60.7445	3.9629		60.7451	3.962		60.7444	3.976		60.7451	4.0423
60.8577	3.9707		60.8582	3.9629		60.8576	3.9632		60.8582	3.9623		60.8575	3.9763		60.8582	4.0426
60.9709	3.9707		60.9712	3.9629		60.9707	3.9632		60.9712	3.9623		60.9707	3.9769		60.9712	4.0429
61.0839	3.971		61.0843	3.9632		61.0838	3.9636		61.0843	3.9626		61.0838	3.9769		61.0843	4.0435
61.197	3.971		61.1975	3.9632		61.1969	3.9636		61.1975	3.9626		61.1968	3.9775		61.1975	4.0438
61.3101	3.971		61.3106	3.9636		61.31	3.9639		61.3106	3.9629		61.3099	3.9775		61.3106	4.0442
61.4232	3.971		61.4237	3.9636		61.4231	3.9642		61.4237	3.9632		61.423	3.9778		61.4237	4.0448
61.5363	3.9713		61.5367	3.9639		61.5361	3.9642		61.5367	3.9636		61.5361	3.9781		61.5367	4.0451
61.6493	3.9713		61.6498	3.9639		61.6492	3.9645		61.6498	3.9636		61.6491	3.9784		61.6498	4.0457
61.7624	3.9713		61.7629	3.9642		61.7623	3.9645		61.7629	3.9639		61.7622	3.9787		61.7629	4.046
61.8755	3.9716		61.876	3.9645		61.8755	3.9648		61.876	3.9642		61.8754	3.9791		61.876	4.0463
61.9886	3.9716		61.9891	3.9645		61.9886	3.9651		61.9891	3.9645		61.9885	3.9794		61.9891	4.0466
62.1017	3.9716		62.1022	3.9648		62.1016	3.9651		62.1022	3.9645		62.1015	3.9794		62.1022	4.0476
62.2148	3.9716		62.2153	3.9648		62.2147	3.9654		62.2153	3.9648		62.2146	3.9797		62.2153	4.0479
62.3279	3.9719		62.3284	3.9651		62.3278	3.9654		62.3284	3.9651		62.3277	3.98		62.3284	4.0485
62.441	3.9719		62.4414	3.9651		62.4409	3.9657		62.4414	3.9651		62.4408	3.9803		62.4414	4.0488
62.554	3.9719		62.5545	3.9654		62.5539	3.966		62.5545	3.9654		62.5539	3.9806		62.5545	4.0494
62.6672	3.9719		62.6676	3.9657		62.667	3.966		62.6676	3.9657		62.667	3.9809		62.6676	4.0497
62.7803	3.9722		62.7807	3.9657		62.7802	3.9663		62.7807	3.966		62.7801	3.9812		62.7807	4.05
62.8934	3.9722		62.8939	3.966		62.8933	3.9667		62.8939	3.966		62.8932	3.9812		62.8939	4.0507
63.0064	3.9722		63.0069	3.966		63.0063	3.9667		63.0069	3.9663		63.0063	3.9815		63.0069	4.051
63.1195	3.9725		63.12	3.9663		63.1194	3.967		63.12	3.9667		63.1193	3.9818		63.12	4.0516
63.2326	3.9725		63.2331	3.9667		63.2325	3.967		63.2331	3.967		63.2324	3.9822		63.2331	4.0519
63.3457	3.9725		63.3462	3.9667		63.3456	3.9673		63.3462	3.9673		63.3455	3.9825		63.3462	4.0525
63.4588	3.9729		63.4592	3.967		63.4586	3.9676		63.4592	3.9673		63.4586	3.9828		63.4592	4.0528
63.5719	3.9729		63.5724	3.967		63.5718	3.9676		63.5724	3.9676		63.5717	3.9831		63.5724	4.0531
63.685	3.9729		63.6855	3.9673		63.6849	3.9679		63.6855	3.9679		63.6848	3.9834		63.6855	4.0538
63.7981	3.9729		63.7986	3.9676		63.798	3.9682		63.7986	3.9682		63.7979	3.9834		63.7986	4.0541
63.9111	3.9732		63.9116	3.9676		63.9111	3.9682		63.9116	3.9688		63.911	3.9837		63.9116	4.0547
64.0242	3.9732		64.0247	3.9679		64.0241	3.9688		64.0247	3.9691		64.024	3.984		64.0247	4.055
64.1373	3.9732		64.1378	3.9679		64.1372	3.9691		64.1378	3.9691		64.1371	3.9846		64.1378	4.0559
64.2505	3.9735		64.2509	3.9682		64.2503	3.9691		64.2509	3.9694		64.2502	3.9849		64.2509	4.0562
64.3636	3.9735		64.3639	3.9682		64.3635	3.9694		64.3639	3.9698		64.3634	3.9853		64.3639	4.0569
64.4766	3.9735		64.477	3.9688		64.4765	3.9698		64.477	3.9701		64.4764	3.9856		64.477	4.0572
64.5897	3.9738		64.5902	3.9691		64.5896	3.9698		64.5902	3.9701		64.5895	3.9859		64.5902	4.0575
64.7028	3.9738		64.7033	3.9691		64.7027	3.9701		64.7033	3.9704		64.7026	3.9862		64.7033	4.0581
64.8159	3.9738		64.8163	3.9694		64.8158	3.9704		64.8163	3.9707		64.8157	3.9865		64.8163	4.0584
64.9289	3.9738		64.9294	3.9694		64.9288	3.9704		64.9294	3.971		64.9287	3.9868		64.9294	4.059
65.042	3.9741		65.0425	3.9698		65.0419	3.9707		65.0425	3.9713		65.0419	3.9871		65.0425	4.0593
65.1552	3.9741		65.1556	3.9701		65.155	3.971		65.1556	3.9713		65.155	3.9874		65.1556	4.06
65.2683	3.9741		65.2687	3.9704		65.2682	3.971		65.2687	3.9716		65.2681	3.9877		65.2687	4.0603
65.3813	3.9744		65.3818	3.9704		65.3812	3.9713		65.3818	3.9719		65.3812	3.988		65.3818	4.0609
65.4944	3.9744		65.4949	3.9707		65.4943	3.9716		65.4949	3.9722		65.4942	3.988		65.4949	4.0612
65.6075	3.9744		65.608	3.9707		65.6074	3.9716		65.608	3.9725		65.6073	3.9884		65.608	4.0618
65.7206	3.9747		65.7211	3.971		65.7205	3.9719		65.7211	3.9725		65.7204	3.9887		65.7211	4.0621
65.8337	3.9747		65.8341	3.9713		65.8336	3.9722		65.8341	3.9729		65.8335	3.989		65.8341	4.0628
65.9468	3.9747		65.9472	3.9713		65.9467	3.9725		65.9472	3.9732		65.9466	3.9893		65.9472	4.0634
66.0599	3.9747		66.0603	3.9716		66.0598	3.9725		66.0603	3.9735		66.0597	3.9896		66.0603	4.064
66.173	3.975		66.1735	3.9719		66.1729	3.9729		66.1735	3.9738		66.1728	3.9899		66.1735	4.0643
66.2861	3.975		66.2865	3.9719		66.286	3.9732		66.2865	3.9741		66.2859	3.9902		66.2865	4.0649
66.3991	3.9753		66.3996	3.9722		66.399	3.9732		66.3996	3.9741		66.3989	3.9905		66.3996	4.0652
66.5122	3.9753		66.5127	3.9725		66.5121	3.9735		66.5127	3.9747		66.512	3.9908		66.5127	4.0659
66.6253	3.9753		66.6258	3.9725		66.6252	3.9738		66.6258	3.9747		66.6251	3.9911		66.6258	4.0662
66.7385	3.9753		66.7388	3.9729		66.7383	3.9738		66.7388	3.975		66.7383	3.9915		66.7388	4.0668
66.8515	3.9756		66.8519	3.9732		66.8513	3.9741		66.8519	3.9753		66.8513	3.9918		66.8519	4.0674
66.9646	3.9756		66.9651	3.9732		66.9645	3.9744		66.9651	3.9756		66.9644	3.9924		66.9651	4.0677
67.0777	3.9756		67.0782	3.9735		67.0776	3.9747		67.0782	3.976		67.0775	3.9927		67.0782	4.0683
67.1908	3.976		67.1912	3.9738		67.1907	3.9747		67.1912	3.9763		67.1906	3.993		67.1912	4.0687
67.3038	3.976		67.3043	3.9738		67.3037	3.975		67.3043	3.9763		67.3037	3.9933		67.3043	4.0693
67.4169	3.976		67.4174	3.9741		67.4168	3.9753		67.4174	3.9769		67.4167	3.9936		67.4174	4.0696
67.53	3.9763		67.5305	3.9744		67.5299	3.9756		67.5305	3.9772		67.5298	3.9939		67.5305	4.0702
67.6432	3.9763		67.6436	3.9747		67.643	3.9756		67.6436	3.9775		67.643	3.9942		67.6436	4.0705
67.7562	3.9769		67.7567	3.9747		67.7562	3.976		67.7567	3.9778		67.7561	3.9946		67.7567	4.0714
67.8693	3.9769		67.8698	3.975		67.8692	3.9763		67.8698	3.9781		67.8691	3.9949		67.8698	4.0721
67.9824	3.9769		67.9829	3.9753		67.9823	3.9769		67.9829	3.9784		67.9822	3.9952		67.9829	4.0724
68.0955	3.9772		68.096	3.9756		68.0954	3.9769		68.096	3.9784		68.0953	3.9955		68.096	4.073
68.2086	3.9772		68.209	3.9756		68.2085	3.9772		68.209	3.9787		68.2084	3.9958		68.209	4.0736
68.3216	3.9772		68.3221	3.976		68.3215	3.9775		68.3221	3.9791		68.3214	3.9961		68.3221	4.0739
68.4348	3.9775		68.4352	3.9763		68.4346	3.9778		68.4352	3.9794		68.4346	3.9964		68.4352	4.0745
68.5479	3.9775		68.5483	3.9763		68.5478	3.9778		68.5483	3.9797		68.5477	3.9967		68.5483	4.0749
68.661	3.9775		68.6614	3.9769		68.6609	3.9781		68.6614	3.98		68.6608	3.997		68.6614	4.0755
68.774	3.9778		68.7745	3.9772		68.7739	3.9784		68.7745	3.9803		68.7738	3.9973		68.7745	4.0758
68.8871	3.9778		68.8876	3.9772		68.887	3.9787		68.8876	3.9806		68.8869	3.9977		68.8876	4.0764
69.0002	3.9778		69.0007	3.9775		69.0001	3.9791		69.0007	3.9809		69	3.998		69.0007	4.077
69.1133	3.9781		69.1137	3.9778		69.1132	3.9791		69.1137	3.9812		69.1131	3.9983		69.1137	4.0773
69.2263	3.9781		69.2268	3.9778		69.2262	3.9794		69.2268	3.9815		69.2262	3.9986		69.2268	4.078
69.3395	3.9784		69.34	3.9781		69.3394	3.9797		69.34	3.9815		69.3393	3.9989		69.34	4.0786
69.4526	3.9784		69.4531	3.9784		69.4525	3.98		69.4531	3.9818		69.4524	3.9992		69.4531	4.0792
69.5657	3.9784		69.5661	3.9787		69.5656	3.98		69.5661	3.9822		69.5655	3.9995		69.5661	4.0798
69.6787	3.9787		69.6792	3.9791		69.6787	3.9803		69.6792	3.9825		69.6786	3.9998		69.6792	4.0804
69.7918	3.9787		69.7923	3.9791		69.7917	3.9806		69.7923	3.9828		69.7916	4.0004		69.7923	4.0807
69.9049	3.9791		69.9054	3.9794		69.9048	3.9809		69.9054	3.9831		69.9047	4.0008		69.9054	4.0814
70.018	3.9791		70.0185	3.9797		70.0179	3.9809		70.0185	3.9834		70.0178	4.0011		70.0185	4.082
70.1312	3.9794		70.1315	3.9797		70.1311	3.9812		70.1315	3.9837		70.131	4.0014		70.1315	4.0823
70.2442	3.9794		70.2446	3.98		70.2441	3.9815		70.2446	3.984		70.244	4.0017		70.2446	4.0829
70.3573	3.9794		70.3578	3.9803		70.3572	3.9818		70.3578	3.9846		70.3571	4.0023		70.3578	4.0835
70.4704	3.9797		70.4709	3.9806		70.4703	3.9818		70.4709	3.9849		70.4702	4.0026		70.4709	4.0838
70.5835	3.9797		70.5839	3.9806		70.5834	3.9822		70.5839	3.9849		70.5833	4.0029		70.5839	4.0845
70.6965	3.9797		70.697	3.9809		70.6964	3.9825		70.697	3.9856		70.6963	4.0032		70.697	4.0851
70.8096	3.98		70.8101	3.9812		70.8095	3.9828		70.8101	3.9859		70.8095	4.0032		70.8101	4.0854
70.9228	3.98		70.9232	3.9812		70.9226	3.9831		70.9232	3.9859		70.9226	4.0039		70.9232	4.086
71.0359	3.98		71.0363	3.9818		71.0358	3.9834		71.0363	3.9862		71.0357	4.0042		71.0363	4.0869
71.1489	3.9803		71.1494	3.9818		71.1488	3.9834		71.1494	3.9865		71.1488	4.0045		71.1494	4.0873
71.262	3.9803		71.2625	3.9822		71.2619	3.9837		71.2625	3.9868		71.2618	4.0048		71.2625	4.0879
71.3751	3.9806		71.3756	3.9825		71.375	3.984		71.3756	3.9871		71.3749	4.0051		71.3756	4.0885
71.4882	3.9806		71.4887	3.9825		71.4881	3.9846		71.4887	3.9874		71.488	4.0054		71.4887	4.0888
71.6012	3.9806		71.6017	3.9828		71.6012	3.9849		71.6017	3.9877		71.6011	4.0057		71.6017	4.0894
71.7143	3.9809		71.7148	3.9831		71.7143	3.9853		71.7148	3.988		71.7142	4.006		71.7148	4.09
71.8275	3.9809		71.8279	3.9834		71.8274	3.9853		71.8279	3.9884		71.8273	4.0063		71.8279	4.0907
71.9406	3.9812		71.9411	3.9837		71.9405	3.9856		71.9411	3.9887		71.9404	4.0066		71.9411	4.091
72.0537	3.9812		72.0541	3.9837		72.0536	3.9859		72.0541	3.989		72.0535	4.0073		72.0541	4.0916
72.1667	3.9815		72.1672	3.984		72.1666	3.9862		72.1672	3.9893		72.1665	4.0076		72.1672	4.0922
72.2798	3.9815		72.2803	3.9846		72.2797	3.9865		72.2803	3.9896		72.2796	4.0082		72.2803	4.0928
72.3929	3.9815		72.3934	3.9849		72.3928	3.9868		72.3934	3.9899		72.3927	4.0085		72.3934	4.0931
72.5061	3.9818		72.5064	3.9853		72.5059	3.9868		72.5064	3.9902		72.5059	4.0088		72.5064	4.0938
72.6191	3.9818		72.6195	3.9853		72.6189	3.9871		72.6195	3.9905		72.6189	4.0091		72.6195	4.0944
72.7322	3.9818		72.7327	3.9856		72.7321	3.9874		72.7327	3.9908		72.732	4.0094		72.7327	4.0953
72.8453	3.9822		72.8458	3.9859		72.8452	3.9877		72.8458	3.9911		72.8451	4.0097		72.8458	4.0956
72.9584	3.9822		72.9588	3.9862		72.9583	3.988		72.9588	3.9915		72.9582	4.0104		72.9588	4.0962
73.0714	3.9825		73.0719	3.9865		73.0713	3.9884		73.0719	3.9918		73.0713	4.0107		73.0719	4.0969
73.1845	3.9825		73.185	3.9865		73.1844	3.9887		73.185	3.9924		73.1843	4.011		73.185	4.0975
73.2976	3.9828		73.2981	3.9868		73.2975	3.989		73.2981	3.9927		73.2974	4.0113		73.2981	4.0978
73.4108	3.9828		73.4112	3.9871		73.4106	3.989		73.4112	3.993		73.4106	4.0116		73.4112	4.0984
73.5238	3.9831		73.5243	3.9874		73.5238	3.9893		73.5243	3.9933		73.5237	4.0119		73.5243	4.099
73.6369	3.9831		73.6374	3.9877		73.6368	3.9896		73.6374	3.9936		73.6367	4.0122		73.6374	4.0997
73.75	3.9831		73.7505	3.988		73.7499	3.9899		73.7505	3.9939		73.7498	4.0125		73.7505	4.1
73.8631	3.9834		73.8636	3.9884		73.863	3.9902		73.8636	3.9942		73.8629	4.0128		73.8636	4.1006
73.9762	3.9837		73.9766	3.9884		73.9761	3.9905		73.9766	3.9946		73.976	4.0135		73.9766	4.1012
74.0892	3.9837		74.0897	3.9887		74.0891	3.9908		74.0897	3.9949		74.089	4.0138		74.0897	4.1018
74.2024	3.9837		74.2028	3.989		74.2023	3.9908		74.2028	3.9952		74.2022	4.0141		74.2028	4.1028
74.3155	3.984		74.3159	3.9893		74.3154	3.9911		74.3159	3.9955		74.3153	4.0144		74.3159	4.1034
74.4286	3.984		74.429	3.9896		74.4285	3.9915		74.429	3.9958		74.4284	4.0147		74.429	4.1037
74.5416	3.9846		74.5421	3.9896		74.5415	3.9918		74.5421	3.9961		74.5414	4.0153		74.5421	4.1043
74.6547	3.9846		74.6552	3.9899		74.6546	3.9924		74.6552	3.9964		74.6545	4.0156		74.6552	4.1049
74.7678	3.9849		74.7683	3.9902		74.7677	3.9927		74.7683	3.9967		74.7676	4.0163		74.7683	4.1055
74.8809	3.9849		74.8813	3.9905		74.8808	3.993		74.8813	3.997		74.8807	4.0166		74.8813	4.1062
74.9939	3.9853		74.9944	3.9908		74.9938	3.9933		74.9944	3.9977		74.9938	4.0169		74.9944	4.1065
75.1071	3.9853		75.1075	3.9911		75.107	3.9936		75.1075	3.998		75.1069	4.0172		75.1075	4.1071
75.2202	3.9853		75.2207	3.9915		75.2201	3.9939		75.2207	3.9983		75.22	4.0178		75.2207	4.1077
75.3333	3.9856		75.3337	3.9918		75.3332	3.9939		75.3337	3.9986		75.3331	4.0181		75.3337	4.1083
75.4463	3.9856		75.4468	3.9918		75.4463	3.9942		75.4468	3.9989		75.4462	4.0184		75.4468	4.109
75.5594	3.9859		75.5599	3.9924		75.5593	3.9946		75.5599	3.9992		75.5592	4.0187		75.5599	4.1093
75.6725	3.9859		75.673	3.9927		75.6724	3.9949		75.673	3.9992		75.6723	4.019		75.673	4.1099
75.7856	3.9862		75.7861	3.993		75.7855	3.9952		75.7861	3.9998		75.7854	4.0194		75.7861	4.1108
75.8988	3.9862		75.8991	3.9933		75.8987	3.9955		75.8991	4.0004		75.8986	4.02		75.8991	4.1114
76.0118	3.9865		76.0122	3.9936		76.0117	3.9958		76.0122	4.0008		76.0116	4.0203		76.0122	4.1121
76.1249	3.9865		76.1254	3.9939		76.1248	3.9961		76.1254	4.0011		76.1247	4.0206		76.1254	4.1127
76.238	3.9868		76.2385	3.9939		76.2379	3.9964		76.2385	4.0014		76.2378	4.0209		76.2385	4.113
76.3511	3.9868		76.3515	3.9942		76.351	3.9967		76.3515	4.0017		76.3509	4.0215		76.3515	4.1139
76.4641	3.9871		76.4646	3.9946		76.464	3.997		76.4646	4.002		76.4639	4.0218		76.4646	4.1142
76.5773	3.9871		76.5777	3.9949		76.5771	3.9973		76.5777	4.0023		76.5771	4.0221		76.5777	4.1148
76.6904	3.9874		76.6908	3.9952		76.6902	3.9977		76.6908	4.0029		76.6902	4.0225		76.6908	4.1155
76.8035	3.9874		76.8039	3.9955		76.8034	3.998		76.8039	4.0029		76.8033	4.0228		76.8039	4.1161
76.9165	3.9877		76.917	3.9958		76.9164	3.998		76.917	4.0032		76.9163	4.0234		76.917	4.1167
77.0296	3.9877		77.0301	3.9961		77.0295	3.9986		77.0301	4.0039		77.0294	4.024		77.0301	4.117
77.1427	3.988		77.1432	3.9964		77.1426	3.9989		77.1432	4.0042		77.1425	4.0243		77.1432	4.1176
77.2558	3.988		77.2562	3.9967		77.2557	3.9989		77.2562	4.0045		77.2556	4.0246		77.2562	4.1186
77.3688	3.9884		77.3693	3.9967		77.3688	3.9992		77.3693	4.0048		77.3687	4.0249		77.3693	4.1192
77.4819	3.9887		77.4824	3.997		77.4818	3.9995		77.4824	4.0051		77.4818	4.0252		77.4824	4.1198
77.5951	3.9887		77.5955	3.9973		77.595	3.9998		77.5955	4.0054		77.5949	4.0259		77.5955	4.1204
77.7082	3.9887		77.7087	3.9977		77.7081	4.0004		77.7087	4.0057		77.708	4.0262		77.7087	4.121
77.8213	3.989		77.8217	3.998		77.8212	4.0008		77.8217	4.006		77.8211	4.0265		77.8217	4.1214
77.9343	3.989		77.9348	3.9983		77.9342	4.0011		77.9348	4.0063		77.9341	4.0271		77.9348	4.122
78.0474	3.9893		78.0479	3.9986		78.0473	4.0014		78.0479	4.007		78.0472	4.0274		78.0479	4.1226
78.1605	3.9893		78.161	3.9989		78.1604	4.0017		78.161	4.007		78.1603	4.0277		78.161	4.1232
78.2737	3.9896		78.274	3.9992		78.2735	4.002		78.274	4.0076		78.2735	4.028		78.274	4.1238
78.3867	3.9899		78.3871	3.9995		78.3865	4.0023		78.3871	4.0082		78.3865	4.0287		78.3871	4.1245
78.4998	3.9899		78.5003	3.9998		78.4997	4.0026		78.5003	4.0085		78.4996	4.029		78.5003	4.1251
78.6129	3.9902		78.6134	4.0004		78.6128	4.0029		78.6134	4.0088		78.6127	4.0293		78.6134	4.1257
78.726	3.9902		78.7264	4.0004		78.7259	4.0032		78.7264	4.0091		78.7258	4.0296		78.7264	4.1266
78.839	3.9902		78.8395	4.0011		78.8389	4.0035		78.8395	4.0094		78.8388	4.0302		78.8395	4.1269
78.9521	3.9905		78.9526	4.0011		78.952	4.0039		78.9526	4.0101		78.9519	4.0305		78.9526	4.1279
79.0652	3.9908		79.0657	4.0014		79.0651	4.0042		79.0657	4.0104		79.065	4.0308		79.0657	4.1285
79.1784	3.9908		79.1787	4.0017		79.1782	4.0045		79.1787	4.0107		79.1782	4.0318		79.1787	4.1291
79.2914	3.9911		79.2919	4.002		79.2913	4.0048		79.2919	4.011		79.2913	4.0321		79.2919	4.1294
79.4045	3.9911		79.405	4.0023		79.4044	4.0051		79.405	4.0113		79.4043	4.0324		79.405	4.13
79.5176	3.9915		79.5181	4.0026		79.5175	4.0054		79.5181	4.0116		79.5174	4.0327		79.5181	4.1307
79.6307	3.9918		79.6312	4.0029		79.6306	4.0057		79.6312	4.0119		79.6305	4.033		79.6312	4.1313
79.7438	3.9918		79.7442	4.0032		79.7437	4.006		79.7442	4.0125		79.7436	4.0336		79.7442	4.1319
79.8568	3.9918		79.8573	4.0035		79.8567	4.0063		79.8573	4.0128		79.8566	4.0339		79.8573	4.1325
79.97	3.9924		79.9704	4.0039		79.9699	4.0066		79.9704	4.0132		79.9698	4.0342		79.9704	4.1331
80.0831	3.9927		80.0835	4.0042		80.083	4.007		80.0835	4.0135		80.0829	4.0349		80.0835	4.1338
80.1962	3.9927		80.1966	4.0045		80.1961	4.0073		80.1966	4.0138		80.196	4.0352		80.1966	4.1347
80.3092	3.993		80.3097	4.0048		80.3091	4.0076		80.3097	4.0141		80.309	4.0358		80.3097	4.1353
80.4223	3.993		80.4228	4.0051		80.4222	4.0082		80.4228	4.0147		80.4221	4.0361		80.4228	4.1359
80.5354	3.9933		80.5359	4.0054		80.5353	4.0085		80.5359	4.015		80.5352	4.0364		80.5359	4.1365
80.6485	3.9936		80.6489	4.0057		80.6484	4.0088		80.6489	4.0153		80.6483	4.0367		80.6489	4.1372
80.7615	3.9936		80.762	4.006		80.7614	4.0091		80.762	4.0156		80.7614	4.0373		80.762	4.1378
80.8747	3.9939		80.8752	4.0063		80.8746	4.0094		80.8752	4.0163		80.8745	4.0376		80.8752	4.1387
80.9878	3.9939		80.9883	4.0066		80.9877	4.0097		80.9883	4.0166		80.9876	4.038		80.9883	4.139
81.1009	3.9942		81.1013	4.007		81.1008	4.0101		81.1013	4.0169		81.1007	4.0386		81.1013	4.14
81.2139	3.9942		81.2144	4.0073		81.2138	4.0104		81.2144	4.0175		81.2138	4.0389		81.2144	4.1406
81.327	3.9946		81.3275	4.0076		81.3269	4.0107		81.3275	4.0178		81.3268	4.0392		81.3275	4.1412
81.4401	3.9949		81.4406	4.0082		81.44	4.011		81.4406	4.0181		81.4399	4.0401		81.4406	4.1421
81.5532	3.9949		81.5537	4.0085		81.5531	4.0113		81.5537	4.0187		81.553	4.0404		81.5537	4.1427
81.6663	3.9952		81.6667	4.0088		81.6663	4.0116		81.6667	4.019		81.6662	4.0407		81.6667	4.1434
81.7794	3.9955		81.7798	4.0091		81.7793	4.0122		81.7798	4.0194		81.7792	4.0414		81.7798	4.144
81.8925	3.9955		81.893	4.0094		81.8924	4.0125		81.893	4.0197		81.8923	4.0417		81.893	4.1446
82.0056	3.9958		82.0061	4.0097		82.0055	4.0128		82.0061	4.02		82.0054	4.042		82.0061	4.1452
82.1187	3.9958		82.1191	4.0101		82.1186	4.0132		82.1191	4.0206		82.1185	4.0423		82.1191	4.1458
82.2317	3.9961		82.2322	4.0104		82.2316	4.0135		82.2322	4.0209		82.2315	4.0429		82.2322	4.1465
82.3449	3.9964		82.3453	4.0107		82.3447	4.0138		82.3453	4.0212		82.3447	4.0432		82.3453	4.1474
82.458	3.9964		82.4584	4.011		82.4578	4.0141		82.4584	4.0215		82.4578	4.0438		82.4584	4.148
82.5711	3.9967		82.5714	4.0113		82.5709	4.0144		82.5714	4.0218		82.5709	4.0442		82.5714	4.1486
82.6841	3.997		82.6846	4.0116		82.684	4.0147		82.6846	4.0225		82.6839	4.0448		82.6846	4.1493
82.7972	3.997		82.7977	4.0119		82.7971	4.015		82.7977	4.0228		82.797	4.0451		82.7977	4.1502
82.9103	3.9973		82.9108	4.0122		82.9102	4.0153		82.9108	4.0231		82.9101	4.0454		82.9108	4.1511
83.0234	3.9973		83.0238	4.0125		83.0233	4.0156		83.0238	4.0234		83.0232	4.046		83.0238	4.1517
83.1364	3.9977		83.1369	4.0128		83.1363	4.0163		83.1369	4.024		83.1363	4.0463		83.1369	4.1524
83.2495	3.9977		83.25	4.0132		83.2494	4.0166		83.25	4.0246		83.2493	4.0466		83.25	4.153
83.3627	3.998		83.3631	4.0135		83.3626	4.0172		83.3631	4.0249		83.3625	4.0476		83.3631	4.1536
83.4758	3.9983		83.4762	4.0138		83.4757	4.0175		83.4762	4.0252		83.4756	4.0479		83.4762	4.1545
83.5888	3.9983		83.5893	4.0141		83.5888	4.0178		83.5893	4.0256		83.5887	4.0482		83.5893	4.1551
83.7019	3.9986		83.7024	4.0144		83.7018	4.0181		83.7024	4.0259		83.7017	4.0488		83.7024	4.1558
83.815	3.9989		83.8155	4.0147		83.8149	4.0184		83.8155	4.0265		83.8148	4.0491		83.8155	4.1567
83.9281	3.9989		83.9286	4.015		83.928	4.0187		83.9286	4.0268		83.9279	4.0497		83.9286	4.1573
84.0413	3.9992		84.0416	4.0153		84.0411	4.019		84.0416	4.0271		84.0411	4.05		84.0416	4.1582
84.1543	3.9995		84.1547	4.0163		84.1542	4.0194		84.1547	4.0274		84.1541	4.0507		84.1547	4.1589
84.2674	3.9995		84.2678	4.0166		84.2673	4.02		84.2678	4.028		84.2672	4.051		84.2678	4.1595
84.3805	3.9998		84.381	4.0166		84.3804	4.02		84.381	4.0283		84.3803	4.0513		84.381	4.1604
84.4936	4.0004		84.494	4.0172		84.4935	4.0206		84.494	4.0287		84.4934	4.0519		84.494	4.161
84.6066	4.0004		84.6071	4.0175		84.6065	4.0209		84.6071	4.0293		84.6064	4.0522		84.6071	4.162
84.7197	4.0008		84.7202	4.0178		84.7196	4.0212		84.7202	4.0296		84.7195	4.0525		84.7202	4.1626
84.8328	4.0008		84.8333	4.0181		84.8327	4.0215		84.8333	4.0299		84.8326	4.0531		84.8333	4.1632
84.9459	4.0011		84.9464	4.0184		84.9458	4.0218		84.9464	4.0305		84.9458	4.0535		84.9464	4.1641
85.059	4.0014		85.0595	4.0187		85.0589	4.0221		85.0595	4.0308		85.0589	4.0541		85.0595	4.1648
85.1721	4.0014		85.1726	4.019		85.172	4.0225		85.1726	4.0311		85.1719	4.0544		85.1726	4.1657
85.2852	4.0017		85.2857	4.0194		85.2851	4.0228		85.2857	4.0321		85.285	4.055		85.2857	4.1666
85.3983	4.002		85.3988	4.0197		85.3982	4.0234		85.3988	4.0324		85.3981	4.0556		85.3988	4.1672
85.5113	4.0023		85.5118	4.02		85.5113	4.024		85.5118	4.0327		85.5112	4.0562		85.5118	4.1682
85.6244	4.0023		85.6249	4.0203		85.6243	4.0243		85.6249	4.033		85.6242	4.0566		85.6249	4.1688
85.7376	4.0026		85.738	4.0209		85.7375	4.0246		85.738	4.0336		85.7374	4.0572		85.738	4.1694
85.8507	4.0029		85.8511	4.0212		85.8506	4.0249		85.8511	4.0339		85.8505	4.0575		85.8511	4.1703
85.9638	4.0029		85.9642	4.0215		85.9637	4.0256		85.9642	4.0342		85.9636	4.0578		85.9642	4.171
86.0768	4.0032		86.0773	4.0218		86.0767	4.0259		86.0773	4.0345		86.0766	4.0584		86.0773	4.1716
86.1899	4.0035		86.1904	4.0221		86.1898	4.0262		86.1904	4.0352		86.1897	4.0587		86.1904	4.1725
86.303	4.0035		86.3035	4.0225		86.3029	4.0265		86.3035	4.0355		86.3028	4.0593		86.3035	4.1731
86.4161	4.0039		86.4165	4.0228		86.416	4.0268		86.4165	4.0358		86.4159	4.0597		86.4165	4.1744
86.5292	4.0042		86.5296	4.0231		86.529	4.0271		86.5296	4.0364		86.529	4.0603		86.5296	4.175
86.6423	4.0045		86.6427	4.0234		86.6422	4.0277		86.6427	4.0367		86.6421	4.0606		86.6427	4.1759
86.7554	4.0045		86.7559	4.0243		86.7553	4.028		86.7559	4.037		86.7552	4.0612		86.7559	4.1765
86.8685	4.0048		86.8689	4.0243		86.8684	4.0283		86.8689	4.0376		86.8683	4.0615		86.8689	4.1772
86.9815	4.0051		86.982	4.0246		86.9814	4.0287		86.982	4.038		86.9814	4.0621		86.982	4.1781
87.0946	4.0051		87.0951	4.0252		87.0945	4.029		87.0951	4.0383		87.0944	4.0625		87.0951	4.1787
87.2077	4.0054		87.2082	4.0256		87.2076	4.0293		87.2082	4.0389		87.2075	4.0634		87.2082	4.1796
87.3208	4.0057		87.3213	4.0259		87.3207	4.0296		87.3213	4.0392		87.3207	4.0637		87.3213	4.1803
87.4339	4.0057		87.4343	4.0262		87.4339	4.0302		87.4343	4.0398		87.4338	4.0643		87.4343	4.1815
87.547	4.006		87.5474	4.0268		87.5469	4.0305		87.5474	4.0404		87.5468	4.0646		87.5474	4.1821
87.6601	4.0063		87.6606	4.0271		87.66	4.0308		87.6606	4.0407		87.6599	4.0649		87.6606	4.183
87.7732	4.0066		87.7737	4.0274		87.7731	4.0311		87.7737	4.0414		87.773	4.0656		87.7737	4.1837
87.8863	4.0066		87.8867	4.0277		87.8862	4.0321		87.8867	4.0417		87.8861	4.0659		87.8867	4.1843
87.9993	4.007		87.9998	4.028		87.9992	4.0321		87.9998	4.042		87.9991	4.0665		87.9998	4.1852
88.1125	4.0073		88.1129	4.0283		88.1123	4.0327		88.1129	4.0426		88.1123	4.0668		88.1129	4.1861
88.2256	4.0076		88.226	4.0287		88.2254	4.033		88.226	4.0429		88.2254	4.0674		88.226	4.1868
88.3387	4.0076		88.3391	4.029		88.3386	4.0333		88.3391	4.0432		88.3385	4.0677		88.3391	4.1874
88.4517	4.0082		88.4522	4.0296		88.4516	4.0336		88.4522	4.0438		88.4515	4.0683		88.4522	4.1883
88.5648	4.0085		88.5653	4.0299		88.5647	4.0342		88.5653	4.0442		88.5646	4.0687		88.5653	4.1889
88.6779	4.0085		88.6784	4.0302		88.6778	4.0345		88.6784	4.0445		88.6777	4.0693		88.6784	4.1899
88.791	4.0088		88.7914	4.0305		88.7909	4.0349		88.7914	4.0451		88.7908	4.0696		88.7914	4.1908
88.904	4.0091		88.9045	4.0308		88.9039	4.0352		88.9045	4.0454		88.9039	4.0702		88.9045	4.1917
89.0171	4.0094		89.0176	4.0318		89.0171	4.0358		89.0176	4.046		89.0169	4.0705		89.0176	4.1923
89.1303	4.0094		89.1307	4.0321		89.1302	4.0361		89.1307	4.0463		89.1301	4.0714		89.1307	4.193
89.2434	4.0097		89.2438	4.0324		89.2433	4.0364		89.2438	4.0466		89.2432	4.0721		89.2438	4.1939
89.3564	4.0101		89.3569	4.0327		89.3564	4.0367		89.3569	4.0476		89.3563	4.0724		89.3569	4.1945
89.4695	4.0104		89.47	4.033		89.4694	4.0373		89.47	4.0479		89.4693	4.073		89.47	4.1951
89.5826	4.0107		89.5831	4.0333		89.5825	4.0376		89.5831	4.0482		89.5824	4.0733		89.5831	4.1961
89.6957	4.0107		89.6962	4.0339		89.6956	4.038		89.6962	4.0488		89.6955	4.0739		89.6962	4.1967
89.8089	4.011		89.8092	4.0342		89.8087	4.0383		89.8092	4.0491		89.8087	4.0742		89.8092	4.1979
89.9219	4.0113		89.9223	4.0345		89.9218	4.0386		89.9223	4.0497		89.9217	4.0749		89.9223	4.1985
90.035	4.0116		90.0355	4.0349		90.0349	4.0392		90.0355	4.05		90.0348	4.0752		90.0355	4.1995
90.1481	4.0116		90.1486	4.0352		90.148	4.0398		90.1486	4.0504		90.1479	4.0758		90.1486	4.2001
90.2612	4.0119		90.2616	4.0355		90.2611	4.0401		90.2616	4.051		90.261	4.0761		90.2616	4.2007
90.3742	4.0122		90.3747	4.0361		90.3741	4.0407		90.3747	4.0513		90.374	4.0767		90.3747	4.2016
90.4873	4.0125		90.4878	4.0364		90.4872	4.0411		90.4878	4.0519		90.4871	4.0773		90.4878	4.2023
90.6004	4.0125		90.6009	4.0367		90.6003	4.0414		90.6009	4.0522		90.6003	4.0776		90.6009	4.2032
90.7135	4.0128		90.714	4.037		90.7134	4.0417		90.714	4.0528		90.7134	4.0783		90.714	4.2038
90.8266	4.0132		90.8271	4.0376		90.8265	4.042		90.8271	4.0531		90.8264	4.0786		90.8271	4.2044
90.9397	4.0135		90.9402	4.038		90.9396	4.0426		90.9402	4.0538		90.9395	4.0795		90.9402	4.2057
91.0528	4.0138		91.0533	4.0383		91.0527	4.0429		91.0533	4.0541		91.0526	4.0801		91.0533	4.2063
91.1659	4.0141		91.1663	4.0386		91.1658	4.0432		91.1663	4.0544		91.1657	4.0804		91.1663	4.2069
91.2789	4.0141		91.2794	4.0392		91.2789	4.0438		91.2794	4.055		91.2788	4.0811		91.2794	4.2078
91.392	4.0144		91.3925	4.0398		91.3919	4.0442		91.3925	4.0556		91.3919	4.0814		91.3925	4.2085
91.5052	4.0147		91.5056	4.0401		91.5051	4.0445		91.5056	4.0562		91.505	4.082		91.5056	4.2091
91.6183	4.015		91.6187	4.0404		91.6182	4.0448		91.6187	4.0566		91.6181	4.0823		91.6187	4.21
91.7314	4.0153		91.7318	4.0411		91.7313	4.0454		91.7318	4.0572		91.7311	4.0829		91.7318	4.2106
91.8444	4.0153		91.8449	4.0414		91.8443	4.0457		91.8449	4.0575		91.8442	4.0835		91.8449	4.2113
91.9575	4.0156		91.958	4.0417		91.9574	4.046		91.958	4.0578		91.9573	4.0838		91.958	4.2119
92.0706	4.0163		92.0711	4.042		92.0705	4.0466		92.0711	4.0584		92.0704	4.0845		92.0711	4.2131
92.1837	4.0166		92.1841	4.0426		92.1836	4.0469		92.1841	4.059		92.1836	4.0848		92.1841	4.2137
92.2968	4.0166		92.2972	4.0429		92.2966	4.0476		92.2972	4.0593		92.2966	4.0854		92.2972	4.2147
92.4099	4.0169		92.4103	4.0432		92.4098	4.0479		92.4103	4.06		92.4097	4.086		92.4103	4.2153
92.523	4.0172		92.5235	4.0435		92.5229	4.0485		92.5235	4.0603		92.5228	4.0863		92.5235	4.2159
92.6361	4.0175		92.6365	4.0442		92.636	4.0488		92.6365	4.0609		92.6359	4.0873		92.6365	4.2168
92.7491	4.0178		92.7496	4.0445		92.749	4.0494		92.7496	4.0612		92.7489	4.0879		92.7496	4.2175
92.8622	4.0181		92.8627	4.0448		92.8621	4.0497		92.8627	4.0618		92.862	4.0882		92.8627	4.2184
92.9753	4.0184		92.9758	4.0451		92.9752	4.05		92.9758	4.0621		92.9751	4.0888		92.9758	4.219
93.0885	4.0187		93.0888	4.0457		93.0884	4.0504		93.0888	4.0625		93.0882	4.0891		93.0888	4.2196
93.2015	4.0187		93.2019	4.046		93.2014	4.051		93.2019	4.0634		93.2014	4.0897		93.2019	4.2209
93.3146	4.019		93.315	4.0463		93.3145	4.0513		93.315	4.064		93.3144	4.09		93.315	4.2215
93.4277	4.0194		93.4282	4.0466		93.4276	4.0516		93.4282	4.0643		93.4275	4.0907		93.4282	4.2221
93.5408	4.0197		93.5413	4.0476		93.5407	4.0522		93.5413	4.0646		93.5406	4.0913		93.5413	4.223
93.6539	4.02		93.6543	4.0479		93.6538	4.0525		93.6543	4.0652		93.6536	4.0916		93.6543	4.2237
93.7669	4.0203		93.7674	4.0482		93.7668	4.0528		93.7674	4.0656		93.7667	4.0922		93.7674	4.2246
93.8801	4.0203		93.8805	4.0488		93.8799	4.0531		93.8805	4.0662		93.8799	4.0928		93.8805	4.2252
93.9932	4.0206		93.9936	4.0491		93.9931	4.0538		93.9936	4.0665		93.993	4.0931		93.9936	4.2261
94.1063	4.0209		94.1067	4.0494		94.1061	4.0544		94.1067	4.0671		94.1061	4.0938		94.1067	4.2268
94.2193	4.0212		94.2198	4.0497		94.2192	4.0547		94.2198	4.0674		94.2191	4.0944		94.2198	4.2277
94.3324	4.0215		94.3329	4.0504		94.3323	4.055		94.3329	4.068		94.3322	4.095		94.3329	4.2283
94.4455	4.0218		94.446	4.0507		94.4454	4.0559		94.446	4.0683		94.4453	4.0956		94.446	4.2292
94.5586	4.0221		94.559	4.051		94.5585	4.0562		94.559	4.069		94.5584	4.0962		94.559	4.2302
94.6716	4.0225		94.6721	4.0513		94.6715	4.0566		94.6721	4.0696		94.6714	4.0966		94.6721	4.2308
94.7847	4.0228		94.7852	4.0519		94.7847	4.0572		94.7852	4.0699		94.7846	4.0972		94.7852	4.2317
94.8979	4.0228		94.8984	4.0522		94.8978	4.0575		94.8984	4.0705		94.8977	4.0978		94.8984	4.2323
95.011	4.0231		95.0114	4.0528		95.0109	4.0578		95.0114	4.0711		95.0108	4.0981		95.0114	4.2333
95.124	4.0234		95.1245	4.0531		95.1239	4.0584		95.1245	4.0718		95.1239	4.0987		95.1245	4.2339
95.2371	4.024		95.2376	4.0535		95.237	4.0587		95.2376	4.0724		95.2369	4.0993		95.2376	4.2348
95.3502	4.0243		95.3507	4.0541		95.3501	4.059		95.3507	4.0736		95.35	4.0997		95.3507	4.2354
95.4633	4.0246		95.4638	4.0544		95.4632	4.0597		95.4638	4.0755		95.4631	4.1003		95.4638	4.2367
95.5764	4.0249		95.5768	4.0547		95.5763	4.06		95.5768	4.0773		95.5763	4.1009		95.5768	4.2373
95.6895	4.0252		95.6899	4.055		95.6894	4.0606		95.6899	4.0786		95.6893	4.1012		95.6899	4.2382
95.8026	4.0256		95.8031	4.0559		95.8025	4.0609		95.8031	4.0804		95.8024	4.1018		95.8031	4.2389
95.9157	4.0259		95.9162	4.0562		95.9156	4.0612		95.9162	4.0817		95.9155	4.1021		95.9162	4.2398
96.0288	4.0259		96.0292	4.0569		96.0286	4.0618		96.0292	4.0826		96.0286	4.1031		96.0292	4.2404
96.1418	4.0262		96.1423	4.0572		96.1417	4.0621		96.1423	4.0838		96.1416	4.1037		96.1423	4.2413
96.2549	4.0265		96.2554	4.0575		96.2548	4.0628		96.2554	4.0848		96.2547	4.104		96.2554	4.242
96.368	4.0268		96.3685	4.0581		96.3679	4.0634		96.3685	4.086		96.3679	4.1046		96.3685	4.2429
96.4811	4.0271		96.4815	4.0584		96.481	4.0637		96.4815	4.0873		96.481	4.1052		96.4815	4.2438
96.5942	4.0274		96.5947	4.0587		96.5941	4.0643		96.5947	4.0876		96.594	4.1055		96.5947	4.2447
96.7073	4.0277		96.7078	4.0593		96.7072	4.0646		96.7078	4.0885		96.7071	4.1062		96.7078	4.2457
96.8204	4.028		96.8209	4.0597		96.8203	4.0652		96.8209	4.0894		96.8202	4.1068		96.8209	4.2463
96.9335	4.0283		96.9339	4.06		96.9334	4.0656		96.9339	4.0897		96.9333	4.1074		96.9339	4.2469
97.0465	4.0287		97.047	4.0603		97.0464	4.0662		97.047	4.0897		97.0464	4.1077		97.047	4.2478
97.1596	4.029		97.1601	4.0609		97.1595	4.0665		97.1601	4.0897		97.1594	4.1083		97.1601	4.2488
97.2728	4.0293		97.2732	4.0612		97.2727	4.0668		97.2732	4.0897		97.2726	4.1086		97.2732	4.2494
97.3859	4.0296		97.3863	4.0618		97.3858	4.0674		97.3863	4.0897		97.3857	4.1093		97.3863	4.2503
97.4989	4.0299		97.4993	4.0621		97.4989	4.0677		97.4993	4.0904		97.4988	4.1099		97.4993	4.2509
97.612	4.0302		97.6125	4.0625		97.6119	4.0683		97.6125	4.091		97.6118	4.1108		97.6125	4.2519
97.7251	4.0305		97.7256	4.0634		97.725	4.0687		97.7256	4.091		97.7249	4.1111		97.7256	4.2531
97.8382	4.0308		97.8387	4.0637		97.8381	4.0693		97.8387	4.091		97.838	4.1117		97.8387	4.2537
97.9513	4.0308		97.9517	4.0643		97.9511	4.0696		97.9517	4.0907		97.9511	4.1124		97.9517	4.2547
98.0644	4.0311		98.0648	4.0646		98.0642	4.0699		98.0648	4.0907		98.0642	4.113		98.0648	4.2553
98.1775	4.0318		98.1779	4.0649		98.1774	4.0705		98.1779	4.0907		98.1773	4.1133		98.1779	4.2562
98.2906	4.0321		98.2911	4.0656		98.2905	4.0711		98.2911	4.0907		98.2904	4.1139		98.2911	4.2568
98.4036	4.0324		98.4041	4.0659		98.4036	4.0718		98.4041	4.091		98.4035	4.1145		98.4041	4.2578
98.5167	4.0327		98.5172	4.0665		98.5166	4.0721		98.5172	4.091		98.5165	4.1148		98.5172	4.2587
98.6298	4.033		98.6303	4.0668		98.6297	4.0727		98.6303	4.0913		98.6296	4.1155		98.6303	4.2593
98.7429	4.0333		98.7434	4.0674		98.7428	4.073		98.7434	4.0916		98.7427	4.1161		98.7434	4.2606
98.856	4.0336		98.8564	4.0677		98.856	4.0736		98.8564	4.0916		98.8558	4.1167		98.8564	4.2612
98.9691	4.0339		98.9695	4.068		98.969	4.0739		98.9695	4.0919		98.9689	4.117		98.9695	4.2621
99.0822	4.0342		99.0826	4.0687		99.0821	4.0745		99.0826	4.0922		99.082	4.1176		99.0826	4.263
99.1953	4.0345		99.1958	4.069		99.1952	4.0749		99.1958	4.0928		99.1951	4.1186		99.1958	4.2637
99.3084	4.0349		99.3089	4.0696		99.3083	4.0752		99.3089	4.0931		99.3082	4.1189		99.3089	4.2643
99.4214	4.0352		99.4219	4.0699		99.4214	4.0758		99.4219	4.0935		99.4213	4.1195		99.4219	4.2652
99.5345	4.0355		99.535	4.0705		99.5344	4.0761		99.535	4.0938		99.5343	4.1201		99.535	4.2661
99.6477	4.0358		99.6481	4.0711		99.6475	4.0767		99.6481	4.0944		99.6475	4.1207		99.6481	4.2668
99.7608	4.0361		99.7612	4.0714		99.7606	4.077		99.7612	4.095		99.7606	4.1214		99.7612	4.2677
99.8739	4.0364		99.8743	4.0721		99.8738	4.0776		99.8743	4.0956		99.8736	4.1217		99.8743	4.2689
99.9869	4.0367		99.9874	4.0724		99.9868	4.078		99.9874	4.0959		99.9867	4.1223		99.9874	4.2695
100.1	4.037		100.1	4.073		100.1	4.0786		100.1	4.0966		100.1	4.1229		100.1	4.2705
100.213	4.0373		100.214	4.0733		100.213	4.0795		100.214	4.0972		100.213	4.1235		100.214	4.2714
100.326	4.0376		100.327	4.0739		100.326	4.0798		100.327	4.0975		100.326	4.1241		100.327	4.272
100.439	4.0383		100.44	4.0742		100.439	4.0801		100.44	4.0981		100.439	4.1248		100.44	4.273
100.552	4.0383		100.553	4.0745		100.552	4.0807		100.553	4.0984		100.552	4.1254		100.553	4.2736
100.665	4.0386		100.666	4.0752		100.665	4.0814		100.666	4.099		100.665	4.1263		100.666	4.2745
100.779	4.0392		100.779	4.0755		100.778	4.0817		100.779	4.0997		100.778	4.1266		100.779	4.2754
100.892	4.0392		100.892	4.0761		100.892	4.0823		100.892	4.1006		100.891	4.1272		100.892	4.2764
101.005	4.0401		101.005	4.0764		101.005	4.0826		101.005	4.1012		101.005	4.1279		101.005	4.2773
101.118	4.0404		101.118	4.0767		101.118	4.0832		101.118	4.1018		101.118	4.1285		101.118	4.2782
101.231	4.0407		101.231	4.0773		101.231	4.0835		101.231	4.1028		101.231	4.1291		101.231	4.2788
101.344	4.0411		101.344	4.0776		101.344	4.0842		101.344	4.1034		101.344	4.1297		101.344	4.2798
101.457	4.0414		101.457	4.0783		101.457	4.0845		101.457	4.1037		101.457	4.1303		101.457	4.2807
101.57	4.0417		101.571	4.0786		101.57	4.0851		101.571	4.104		101.57	4.131		101.571	4.2813
101.683	4.042		101.684	4.0795		101.683	4.0854		101.684	4.104		101.683	4.1316		101.684	4.2823
101.796	4.0423		101.797	4.0801		101.796	4.086		101.797	4.1043		101.796	4.1322		101.797	4.2829
101.909	4.0426		101.91	4.0804		101.909	4.0863		101.91	4.1046		101.909	4.1325		101.91	4.2841
102.022	4.0429		102.023	4.0807		102.022	4.0873		102.023	4.1049		102.022	4.1334		102.023	4.285
102.136	4.0432		102.136	4.0814		102.135	4.0876		102.136	4.1049		102.135	4.1344		102.136	4.2857
102.249	4.0435		102.249	4.0817		102.249	4.0882		102.249	4.1052		102.249	4.135		102.249	4.2866
102.362	4.0438		102.362	4.0823		102.362	4.0885		102.362	4.1055		102.362	4.1356		102.362	4.2875
102.475	4.0442		102.475	4.0829		102.475	4.0891		102.475	4.1059		102.475	4.1362		102.475	4.2881
102.588	4.0448		102.588	4.0832		102.588	4.0894		102.588	4.1062		102.588	4.1369		102.588	4.2891
102.701	4.0451		102.702	4.0835		102.701	4.09		102.702	4.1065		102.701	4.1372		102.702	4.29
102.814	4.0454		102.815	4.0842		102.814	4.0904		102.815	4.1068		102.814	4.1381		102.815	4.2906
102.927	4.0457		102.928	4.0845		102.927	4.091		102.928	4.1074		102.927	4.1387		102.928	4.2919
103.04	4.046		103.041	4.0851		103.04	4.0913		103.041	4.1077		103.04	4.1393		103.041	4.2928
103.153	4.0463		103.154	4.0854		103.153	4.0919		103.154	4.108		103.153	4.14		103.154	4.2934
103.267	4.0466		103.267	4.086		103.266	4.0925		103.267	4.1086		103.266	4.1406		103.267	4.2943
103.38	4.0469		103.38	4.0863		103.38	4.0928		103.38	4.1093		103.379	4.1412		103.38	4.2953
103.493	4.0476		103.493	4.0873		103.493	4.0931		103.493	4.1102		103.493	4.1421		103.493	4.2959
103.606	4.0479		103.606	4.0876		103.606	4.0938		103.606	4.1117		103.606	4.1427		103.606	4.2968
103.719	4.0482		103.719	4.0882		103.719	4.0941		103.719	4.1127		103.719	4.1434		103.719	4.2978
103.832	4.0488		103.832	4.0885		103.832	4.095		103.832	4.1142		103.832	4.144		103.832	4.2984
103.945	4.0491		103.945	4.0888		103.945	4.0953		103.945	4.1155		103.945	4.1446		103.945	4.2996
104.058	4.0494		104.059	4.0894		104.058	4.0959		104.059	4.117		104.058	4.1452		104.013	4.3002
104.171	4.0497		104.172	4.09		104.171	4.0962		104.172	4.1189		104.171	4.1458
104.284	4.05		104.285	4.0904		104.284	4.0969		104.285	4.1198		104.284	4.1465		0	4.2705
104.397	4.0504		104.398	4.091		104.397	4.0972		104.398	4.1204		104.397	4.1474		0.11308	4.255
104.51	4.0507		104.511	4.0913		104.51	4.0978		104.511	4.121		104.51	4.148		0.22625	4.2472
104.624	4.051		104.624	4.0919		104.624	4.0981		104.624	4.1214		104.623	4.1486		0.33933	4.2413
104.737	4.0513		104.737	4.0922		104.737	4.0987		104.737	4.1217		104.737	4.1493		0.4525	4.2361
104.85	4.0519		104.85	4.0925		104.85	4.099		104.85	4.122		104.85	4.1502		0.56558	4.232
104.963	4.0522		104.963	4.0931		104.963	4.0997		104.963	4.1223		104.963	4.1508		0.67875	4.228
105.076	4.0525		105.076	4.0935		105.076	4.1		105.076	4.1226		105.076	4.1514		0.79183	4.2246
105.189	4.0528		105.19	4.0941		105.189	4.1006		105.19	4.1229		105.189	4.152		0.905	4.2215
105.302	4.0531		105.303	4.0944		105.302	4.1009		105.303	4.1229		105.302	4.153		1.01808	4.2184
105.415	4.0535		105.416	4.0953		105.415	4.1015		105.416	4.1232		105.415	4.1536		1.13115	4.2156
105.528	4.0541		105.529	4.0956		105.528	4.1018		105.529	4.1235		105.528	4.1542		1.24433	4.2128
105.641	4.0544		105.642	4.0962		105.641	4.1028		105.642	4.1238		105.641	4.1548		1.3574	4.2106
105.755	4.0547		105.755	4.0966		105.754	4.1031		105.755	4.1245		105.754	4.1555		1.47058	4.2082
105.868	4.055		105.868	4.0972		105.868	4.1037		105.868	4.1245		105.867	4.1561		1.58365	4.2063
105.981	4.0556		105.981	4.0975		105.981	4.104		105.981	4.1251		105.98	4.1567		1.69683	4.2038
106.094	4.0559		106.094	4.0978		106.094	4.1046		106.094	4.1254		106.094	4.1579		1.8099	4.202
106.207	4.0566		106.207	4.0984		106.207	4.1049		106.207	4.1257		106.207	4.1586		1.92308	4.2001
106.32	4.0569		106.32	4.0987		106.32	4.1055		106.32	4.1266		106.32	4.1592		2.03615	4.1982
106.433	4.0572		106.434	4.0993		106.433	4.1059		106.434	4.1269		106.433	4.1598		2.14933	4.1964
106.546	4.0575		106.547	4.0997		106.546	4.1065		106.547	4.1276		106.546	4.1604		2.2624	4.1945
106.659	4.0578		106.66	4.1003		106.659	4.1068		106.66	4.1279		106.659	4.161		2.37548	4.193
106.772	4.0581		106.773	4.1006		106.772	4.1074		106.773	4.1285		106.772	4.162		2.48865	4.1914
106.885	4.0587		106.886	4.1012		106.885	4.108		106.886	4.1288		106.885	4.1626		2.60173	4.1899
106.998	4.059		106.999	4.1015		106.998	4.1083		106.999	4.1294		106.998	4.1632		2.7149	4.1883
107.112	4.0593		107.112	4.1018		107.111	4.109		107.112	4.13		107.111	4.1638		2.82798	4.1868
107.225	4.0597		107.225	4.1028		107.225	4.1093		107.225	4.1307		107.225	4.1644		2.94115	4.1852
107.338	4.06		107.338	4.1034		107.338	4.1099		107.338	4.1313		107.338	4.1651		3.05423	4.184
107.451	4.0606		107.451	4.1037		107.451	4.1108		107.451	4.1319		107.451	4.1663		3.1674	4.1827
107.564	4.0609		107.564	4.1043		107.564	4.1111		107.564	4.1322		107.564	4.1669		3.28048	4.1809
107.677	4.0612		107.677	4.1046		107.677	4.1117		107.677	4.1328		107.677	4.1675		3.39356	4.1796
107.79	4.0615		107.791	4.1052		107.79	4.1124		107.791	4.1334		107.79	4.1682		3.50673	4.1784
107.903	4.0621		107.904	4.1055		107.903	4.1127		107.904	4.1344		107.903	4.1688		3.61981	4.1772
108.016	4.0625		108.017	4.1062		108.016	4.1133		108.017	4.135		108.016	4.1697		3.73298	4.1759
108.129	4.0628		108.13	4.1065		108.129	4.1139		108.13	4.1356		108.129	4.1703		3.84606	4.1747
108.243	4.0634		108.243	4.1068		108.242	4.1142		108.243	4.1362		108.242	4.171		3.95913	4.1734
108.356	4.0637		108.356	4.1074		108.355	4.1148		108.356	4.1369		108.355	4.1716		4.07231	4.1722
108.469	4.0643		108.469	4.108		108.469	4.1155		108.469	4.1375		108.468	4.1722		4.18538	4.171
108.582	4.0646		108.582	4.1086		108.582	4.1158		108.582	4.1381		108.582	4.1728		4.29856	4.1697
108.695	4.0649		108.695	4.109		108.695	4.1164		108.695	4.139		108.695	4.1737		4.41163	4.1688
108.808	4.0652		108.808	4.1096		108.808	4.117		108.808	4.1396		108.808	4.1747		4.52481	4.1675
108.921	4.0659		108.921	4.1099		108.921	4.1176		108.921	4.1403		108.921	4.1753		4.63788	4.1663
109.034	4.0662		109.035	4.1108		109.034	4.1179		109.035	4.1409		109.034	4.1759		4.75096	4.1651
109.147	4.0665		109.148	4.1111		109.147	4.1189		109.148	4.1415		109.147	4.1765		4.86413	4.1638
109.26	4.0671		109.261	4.1117		109.26	4.1195		109.261	4.1424		109.26	4.1772		4.97721	4.1629
109.373	4.0674		109.374	4.1124		109.373	4.1201		109.374	4.1431		109.373	4.1778		5.09038	4.1617
109.486	4.0677		109.487	4.1127		109.486	4.1207		109.487	4.144		109.486	4.1784		5.20346	4.1607
109.6	4.068		109.6	4.1133		109.6	4.121		109.6	4.1443		109.599	4.179		5.31663	4.1595
109.713	4.0687		109.713	4.1139		109.713	4.1217		109.713	4.1452		109.713	4.1799		5.42971	4.1586
109.826	4.069		109.826	4.1145		109.826	4.1223		109.826	4.1458		109.826	4.1806		5.54288	4.1573
109.939	4.0693		109.939	4.1148		109.939	4.1229		109.939	4.1465		109.939	4.1815		5.65596	4.1561
110.052	4.0696		110.052	4.1155		110.052	4.1235		110.052	4.1471		110.052	4.1821		5.76904	4.1551
110.165	4.0702		110.165	4.1158		110.165	4.1241		110.165	4.148		110.165	4.1827		5.88221	4.1542
110.278	4.0705		110.279	4.1164		110.278	4.1245		110.279	4.1486		110.278	4.1834		5.99529	4.153
110.391	4.0711		110.392	4.117		110.391	4.1251		110.392	4.1493		110.391	4.184		6.10846	4.152
110.504	4.0714		110.505	4.1176		110.504	4.1257		110.505	4.1502		110.504	4.1846		6.22154	4.1511
110.617	4.0721		110.618	4.1186		110.617	4.1266		110.618	4.1508		110.617	4.1852		6.33471	4.1496
110.73	4.0724		110.731	4.1189		110.73	4.1272		110.731	4.1514		110.73	4.1858		6.44779	4.1486
110.844	4.0727		110.844	4.1195		110.843	4.1279		110.844	4.152		110.843	4.1865		6.56096	4.1477
110.957	4.0733		110.957	4.1201		110.957	4.1285		110.957	4.153		110.956	4.1871		6.67404	4.1468
111.07	4.0736		111.07	4.1207		111.07	4.1291		111.07	4.1536		111.07	4.188		6.78721	4.1455
111.183	4.0739		111.183	4.121		111.183	4.1297		111.183	4.1542		111.183	4.1886		6.90029	4.1446
111.296	4.0745		111.296	4.1217		111.296	4.1303		111.296	4.1548		111.296	4.1889		7.01346	4.1437
111.409	4.0749		111.41	4.1223		111.409	4.1307		111.41	4.1555		111.409	4.1902		7.12654	4.1427
111.522	4.0752		111.523	4.1229		111.522	4.1313		111.523	4.1564		111.522	4.1905		7.23971	4.1415
111.635	4.0755		111.636	4.1235		111.635	4.1322		111.636	4.157		111.635	4.1914		7.35279	4.1406
111.748	4.0761		111.749	4.1241		111.748	4.1328		111.749	4.1579		111.748	4.192		7.46596	4.1396
111.861	4.0764		111.862	4.1248		111.861	4.1334		111.862	4.1586		111.861	4.1923		7.57904	4.1387
111.974	4.0767		111.975	4.1251		111.974	4.1338		111.975	4.1595		111.974	4.1933		7.69212	4.1378
112.088	4.0773		112.088	4.1257		112.088	4.135		112.088	4.1601		112.087	4.1936		7.80529	4.1365
112.201	4.0776		112.201	4.1266		112.201	4.1353		112.201	4.1607		112.2	4.1945		7.91837	4.1356
112.314	4.078		112.314	4.1272		112.314	4.1362		112.314	4.1613		112.314	4.1951		8.03154	4.135
112.427	4.0786		112.427	4.1279		112.427	4.1369		112.427	4.162		112.427	4.1958		8.14462	4.1334
112.54	4.0792		112.54	4.1285		112.54	4.1375		112.54	4.1629		112.54	4.1964		8.25779	4.1325
112.653	4.0795		112.653	4.1291		112.653	4.1381		112.653	4.1635		112.653	4.1973		8.37087	4.1316
112.766	4.0801		112.767	4.1297		112.766	4.1387		112.767	4.1641		112.766	4.1976		8.48404	4.1307
112.879	4.0804		112.88	4.1303		112.879	4.1393		112.88	4.1648		112.879	4.1985		8.59712	4.1297
112.992	4.0807		112.993	4.131		112.992	4.14		112.993	4.166		112.992	4.1989		8.71019	4.1288
113.105	4.0814		113.106	4.1316		113.105	4.1406		113.106	4.1666		113.105	4.1998		8.82337	4.1279
113.218	4.0817		113.219	4.1322		113.218	4.1412		113.219	4.1672		113.218	4.2004		8.93644	4.1269
113.332	4.082		113.332	4.1328		113.331	4.1421		113.332	4.1679		113.331	4.201		9.04962	4.1257
113.445	4.0826		113.445	4.1334		113.445	4.1427		113.445	4.1685		113.444	4.2016		9.16269	4.1251
113.558	4.0829		113.558	4.1344		113.558	4.1434		113.558	4.1691		113.558	4.2023		9.27587	4.1241
113.671	4.0832		113.671	4.135		113.671	4.144		113.671	4.17		113.671	4.2029		9.38894	4.1232
113.784	4.0838		113.784	4.1356		113.784	4.1446		113.784	4.1706		113.784	4.2035		9.50212	4.1223
113.897	4.0842		113.897	4.1362		113.897	4.1452		113.897	4.1713		113.897	4.2041		9.61519	4.1214
114.01	4.0845		114.011	4.1369		114.01	4.1462		114.011	4.1719		114.01	4.2047		9.72837	4.1204
114.123	4.0851		114.124	4.1375		114.123	4.1468		114.124	4.1725		114.123	4.206		9.84144	4.1195
114.236	4.0854		114.237	4.1381		114.236	4.1474		114.237	4.1731		114.236	4.2066		9.95452	4.1189
114.349	4.0857		114.35	4.1387		114.349	4.148		114.35	4.1741		114.349	4.2072		10.0677	4.1176
114.462	4.0863		114.463	4.1393		114.462	4.1486		114.463	4.175		114.462	4.2078		10.1808	4.1167
114.575	4.0869		114.576	4.14		114.575	4.1493		114.576	4.1756		114.575	4.2085		10.2939	4.1158
114.689	4.0873		114.689	4.1409		114.689	4.1505		114.689	4.1762		114.688	4.2091		10.407	4.1148
114.802	4.0879		114.802	4.1415		114.802	4.1511		114.802	4.1768		114.802	4.21		10.5202	4.1142
114.915	4.0882		114.915	4.1424		114.915	4.1517		114.915	4.1775		114.915	4.2106		10.6333	4.1133
115.028	4.0885		115.028	4.1431		115.028	4.1524		115.028	4.1784		115.028	4.2113		10.7464	4.1124
115.141	4.0891		115.141	4.1437		115.141	4.153		115.141	4.179		115.141	4.2119		10.8595	4.1114
115.254	4.0894		115.255	4.1443		115.254	4.1536		115.255	4.1796		115.254	4.2125		10.9727	4.1105
115.367	4.0897		115.368	4.1449		115.367	4.1542		115.368	4.1803		115.367	4.2137		11.0858	4.1096
115.48	4.0904		115.481	4.1455		115.48	4.1551		115.481	4.1809		115.48	4.2144		11.1989	4.1086
115.593	4.0907		115.594	4.1462		115.593	4.1558		115.594	4.1818		115.593	4.215		11.312	4.108
115.706	4.091		115.707	4.1471		115.706	4.1564		115.707	4.1824		115.706	4.2156		11.4252	4.1071
115.82	4.0916		115.82	4.1477		115.819	4.157		115.82	4.183		115.819	4.2162		11.5383	4.1062
115.933	4.0919		115.933	4.1483		115.933	4.1582		115.933	4.1837		115.932	4.2171		11.6514	4.1052
116.046	4.0922		116.046	4.1489		116.046	4.1589		116.046	4.1843		116.045	4.2178		11.7645	4.1046
116.159	4.0925		116.159	4.1496		116.159	4.1595		116.159	4.1849		116.159	4.2184		11.8777	4.1037
116.272	4.0931		116.272	4.1508		116.272	4.1601		116.272	4.1855		116.272	4.219		11.9908	4.1024
116.385	4.0935		116.385	4.1514		116.385	4.1607		116.385	4.1861		116.385	4.2196		12.1039	4.1015
116.498	4.0938		116.499	4.152		116.498	4.1613		116.499	4.1868		116.498	4.2209		12.217	4.1009
116.611	4.0944		116.612	4.1527		116.611	4.1623		116.612	4.1877		116.611	4.2215		12.3302	4.1
116.724	4.095		116.725	4.1533		116.724	4.1629		116.725	4.188		116.724	4.2221		12.4433	4.099
116.837	4.0953		116.838	4.1539		116.837	4.1635		116.838	4.1886		116.837	4.2227		12.5564	4.0981
116.95	4.0959		116.951	4.1548		116.95	4.1641		116.951	4.1896		116.95	4.2237		12.6696	4.0972
117.064	4.0959		117.064	4.1555		117.063	4.1648		117.064	4.1902		117.063	4.2243		12.7827	4.0966
117.177	4.0966		117.177	4.1561		117.177	4.166		117.177	4.1908		117.176	4.2249		12.8959	4.0956
117.29	4.0969		117.29	4.1567		117.29	4.1666		117.29	4.1914		117.29	4.2255		13.0089	4.0944
117.403	4.0975		117.403	4.1579		117.403	4.1672		117.403	4.192		117.403	4.2261		13.1221	4.0935
117.516	4.0978		117.516	4.1586		117.516	4.1682		117.516	4.1927		117.516	4.2271		13.2352	4.0925
117.629	4.0981		117.629	4.1592		117.629	4.1688		117.629	4.1933		117.629	4.2277		13.3484	4.0919
117.742	4.0987		117.743	4.1598		117.742	4.1694		117.743	4.1939		117.742	4.2283		13.4615	4.0907
117.855	4.099		117.856	4.1607		117.855	4.17		117.856	4.1945		117.855	4.2292		13.5746	4.0897
117.968	4.0993		117.969	4.161		117.968	4.1706		117.969	4.1951		117.968	4.2302		13.6878	4.0891
118.081	4.1		118.082	4.162		118.081	4.1716		118.082	4.1958		118.081	4.2308		13.8009	4.0882
118.194	4.1003		118.195	4.1626		118.194	4.1722		118.195	4.1964		118.194	4.2314		13.914	4.0873
118.308	4.1006		118.308	4.1632		118.307	4.1728		118.308	4.1973		118.307	4.2323		14.0271	4.086
118.421	4.1012		118.421	4.1641		118.42	4.1737		118.421	4.1979		118.42	4.233		14.1403	4.0854
118.534	4.1015		118.534	4.1648		118.534	4.1747		118.534	4.1985		118.533	4.2336		14.2535	4.0845
118.647	4.1018		118.647	4.1657		118.647	4.1753		118.647	4.1992		118.647	4.2342		14.3665	4.0835
118.76	4.1028		118.76	4.1666		118.76	4.1759		118.76	4.1998		118.76	4.2351		14.4797	4.0826
118.873	4.1031		118.873	4.1672		118.873	4.1765		118.873	4.2007		118.873	4.2358		14.5928	4.0817
118.986	4.1037		118.987	4.1679		118.986	4.1772		118.987	4.2013		118.986	4.2367		14.706	4.0807
119.099	4.104		119.1	4.1685		119.099	4.1781		119.1	4.202		119.099	4.2373		14.819	4.0801
119.212	4.1043		119.213	4.1694		119.212	4.1787		119.213	4.2026		119.212	4.2382		14.9322	4.0789
119.325	4.1049		119.326	4.17		119.325	4.1793		119.326	4.2032		119.325	4.2389		15.0453	4.078
119.438	4.1052		119.439	4.1706		119.438	4.1799		119.439	4.2038		119.438	4.2395		15.1585	4.077
119.552	4.1059		119.552	4.1713		119.551	4.1806		119.552	4.2044		119.551	4.2404		15.2716	4.0761
119.665	4.1062		119.665	4.1722		119.665	4.1818		119.665	4.2057		119.664	4.241		15.3847	4.0755
119.778	4.1068		119.778	4.1728		119.778	4.1824		119.778	4.2063		119.778	4.2416		15.4979	4.0745
119.891	4.1071		119.891	4.1737		119.891	4.183		119.891	4.2069		119.891	4.2426		15.611	4.0736
120.004	4.1077		120.004	4.1744		120.004	4.1837		120.004	4.2075		120.004	4.2429		15.7241	4.0727
120.117	4.108		120.117	4.1753		120.117	4.1843		120.117	4.2082		120.117	4.2438		15.8372	4.0718
120.23	4.1083		120.23	4.1759		120.23	4.1849		120.23	4.2091		120.23	4.2447		15.9504	4.0708
120.343	4.109		120.344	4.1765		120.343	4.1858		120.344	4.2097		120.343	4.2457		16.0636	4.0699
120.456	4.1096		120.457	4.1772		120.456	4.1865		120.457	4.2103		120.456	4.2463		16.1766	4.069
120.569	4.1099		120.57	4.1781		120.569	4.1871		120.57	4.2109		120.569	4.2469		16.2898	4.0683
120.682	4.1108		120.683	4.1787		120.682	4.1877		120.683	4.2116		120.682	4.2478		16.4029	4.0674
120.795	4.1114		120.796	4.1793		120.795	4.1883		120.796	4.2122		120.795	4.2485		16.5161	4.0665
120.909	4.1117		120.909	4.1799		120.908	4.1889		120.909	4.2134		120.908	4.2491		16.6291	4.0659
121.022	4.1121		121.022	4.1806		121.022	4.1899		121.022	4.214		121.022	4.2497		16.7423	4.0649
121.135	4.1127		121.135	4.1818		121.135	4.1905		121.135	4.2147		121.135	4.2506		16.8555	4.064
121.248	4.1133		121.248	4.1824		121.248	4.1911		121.248	4.2153		121.248	4.2513		16.9686	4.0631
121.361	4.1136		121.361	4.183		121.361	4.1917		121.361	4.2159		121.361	4.2519		17.0817	4.0621
121.474	4.1142		121.475	4.1837		121.474	4.1923		121.475	4.2168		121.474	4.2531		17.1948	4.0612
121.587	4.1145		121.588	4.1843		121.587	4.193		121.588	4.2175		121.587	4.2537		17.308	4.0606
121.7	4.1152		121.701	4.1849		121.7	4.1936		121.701	4.2181		121.7	4.2544		17.4211	4.0597
121.813	4.1158		121.814	4.1858		121.813	4.1939		121.814	4.2187		121.813	4.2553		17.5342	4.059
121.926	4.1164		121.927	4.1865		121.926	4.1948		121.927	4.2196		121.926	4.2559		17.6473	4.0581
122.04	4.1167		122.04	4.1871		122.039	4.1951		122.04	4.2203		122.039	4.2565		17.7605	4.0572
122.153	4.1173		122.153	4.1877		122.153	4.1958		122.153	4.2212		122.152	4.2571		17.8736	4.0566
122.266	4.1176		122.266	4.1883		122.266	4.1964		122.266	4.2218		122.265	4.2581		17.9866	4.0553
122.379	4.1186		122.379	4.1889		122.379	4.1973		122.379	4.2227		122.379	4.2587		18.0998	4.0547
122.492	4.1192		122.492	4.1899		122.492	4.1979		122.492	4.2234		122.492	4.2596		18.2129	4.0538
122.605	4.1198		122.605	4.1905		122.605	4.1985		122.605	4.224		122.605	4.2606		18.326	4.0531
122.718	4.1201		122.718	4.1911		122.718	4.1992		122.718	4.2249		122.718	4.2612		18.4391	4.0522
122.831	4.1207		122.832	4.1917		122.831	4.1995		122.832	4.2255		122.831	4.2621		18.5522	4.0516
122.944	4.1214		122.945	4.1923		122.944	4.2001		122.945	4.2261		122.944	4.2627		18.6654	4.051
123.057	4.122		123.058	4.193		123.057	4.2007		123.058	4.2268		123.057	4.2633		18.7786	4.05
123.17	4.1226		123.171	4.1936		123.17	4.2013		123.171	4.2274		123.17	4.2643		18.8916	4.0491
123.283	4.1229		123.284	4.1942		123.283	4.202		123.284	4.2283		123.283	4.2649		19.0047	4.0485
123.397	4.1235		123.397	4.1948		123.396	4.2026		123.397	4.2292		123.396	4.2655		19.1179	4.0479
123.51	4.1241		123.51	4.1954		123.51	4.2032		123.51	4.2299		123.509	4.2661		19.2311	4.0466
123.623	4.1245		123.623	4.1958		123.623	4.2038		123.623	4.2305		123.623	4.2671		19.3441	4.046
123.736	4.1254		123.736	4.1964		123.736	4.2044		123.736	4.2314		123.736	4.2677		19.4573	4.0451
123.849	4.1257		123.849	4.1973		123.849	4.2054		123.849	4.232		123.849	4.2689		19.5704	4.0445
123.962	4.1266		123.963	4.1979		123.962	4.206		123.963	4.2327		123.962	4.2695		19.6835	4.0438
124.075	4.1272		124.076	4.1985		124.075	4.2066		124.076	4.2336		124.075	4.2702		19.7966	4.0429
124.188	4.1279		124.189	4.1992		124.188	4.2072		124.189	4.2342		124.188	4.2711		19.9097	4.0423
124.301	4.1282		124.302	4.1998		124.301	4.2078		124.302	4.2348		124.301	4.2717		20.0229	4.0417
124.414	4.1291		124.415	4.2001		124.414	4.2085		124.415	4.2354		124.414	4.2723		20.1361	4.0407
124.528	4.1294		124.528	4.2007		124.527	4.2091		124.528	4.2367		124.527	4.2733		20.2491	4.0401
124.641	4.13		124.641	4.2013		124.64	4.2097		124.641	4.2373		124.64	4.2739		20.3623	4.0392
124.754	4.1307		124.754	4.202		124.754	4.2103		124.754	4.2379		124.753	4.2745		20.4754	4.0383
124.867	4.1313		124.867	4.2026		124.867	4.2109		124.867	4.2389		124.867	4.2754		20.5886	4.0376
124.98	4.1319		124.98	4.2032		124.98	4.2116		124.98	4.2395		124.98	4.2764		20.7016	4.037
125.093	4.1325		125.093	4.2035		125.093	4.2122		125.093	4.2401		125.093	4.277		20.8148	4.0361
125.206	4.1331		125.206	4.2041		125.206	4.2134		125.206	4.241		125.206	4.2779		20.9279	4.0355
125.319	4.1338		125.32	4.2047		125.319	4.214		125.32	4.2416		125.319	4.2785		21.0411	4.0349
125.432	4.1347		125.433	4.2057		125.432	4.2147		125.433	4.2423		125.432	4.2792		21.1541	4.0342
125.545	4.1353		125.546	4.2063		125.545	4.2153		125.546	4.2429		125.545	4.2801		21.2673	4.0336
125.658	4.1359		125.659	4.2069		125.658	4.2159		125.659	4.2438		125.658	4.2807		21.3805	4.0327
125.771	4.1365		125.772	4.2075		125.771	4.2165		125.772	4.2447		125.771	4.2813		21.4936	4.0321
125.885	4.1369		125.885	4.2082		125.884	4.2171		125.885	4.2454		125.884	4.2823		21.6067	4.0311
125.998	4.1378		125.998	4.2088		125.998	4.2181		125.998	4.2463		125.997	4.2829		21.7198	4.0305
126.111	4.1384		126.111	4.2094		126.111	4.2187		126.111	4.2469		126.11	4.2841		21.833	4.0299
126.224	4.139		126.224	4.21		126.224	4.2193		126.224	4.2475		126.224	4.2847		21.9461	4.029
126.337	4.1393		126.337	4.2106		126.337	4.2199		126.337	4.2482		126.337	4.2854		22.0592	4.0283
126.45	4.14		126.45	4.2113		126.45	4.2209		126.45	4.2491		126.45	4.2863		22.1723	4.0277
126.563	4.1406		126.564	4.2119		126.563	4.2218		126.564	4.2497		126.563	4.2869		22.2855	4.0271
126.676	4.1415		126.677	4.2125		126.676	4.2224		126.677	4.2503		126.676	4.2878		22.3986	4.0265
126.789	4.1421		126.79	4.2134		126.789	4.223		126.79	4.2513		126.789	4.2885		22.5117	4.0259
126.902	4.1427		126.903	4.214		126.902	4.2237		126.903	4.2519		126.902	4.2891		22.6248	4.0249
127.015	4.1437		127.016	4.215		127.015	4.2243		127.016	4.2531		127.015	4.29		22.738	4.0243
127.129	4.144		127.129	4.2156		127.128	4.2249		127.129	4.2537		127.128	4.2906		22.8511	4.0234
127.242	4.1446		127.242	4.2162		127.242	4.2258		127.242	4.2544		127.241	4.2912		22.9642	4.0228
127.355	4.1455		127.355	4.2168		127.355	4.2265		127.355	4.2553		127.355	4.2925		23.0773	4.0221
127.468	4.1462		127.468	4.2175		127.468	4.2271		127.468	4.2559		127.468	4.2931		23.1905	4.0215
127.581	4.1468		127.581	4.2181		127.581	4.2277		127.581	4.2565		127.581	4.2937		23.3037	4.0209
127.694	4.1474		127.694	4.2187		127.694	4.2289		127.694	4.2571		127.694	4.2947		23.4167	4.0203
127.807	4.148		127.808	4.2196		127.807	4.2296		127.808	4.2581		127.807	4.2953		23.5299	4.0194
127.92	4.1486		127.921	4.2203		127.92	4.2302		127.921	4.2587		127.92	4.2962		23.643	4.0187
128.033	4.1493		128.034	4.2212		128.033	4.2308		128.034	4.2596		128.033	4.2968		23.7562	4.0181
128.146	4.1502		128.147	4.2218		128.146	4.2314		128.147	4.2606		128.146	4.2978		23.8692	4.0175
128.259	4.1508		128.26	4.2224		128.259	4.2323		128.26	4.2612		128.259	4.2984		23.9824	4.0169
128.373	4.1514		128.373	4.223		128.372	4.233		128.373	4.2618		128.372	4.299		24.0955	4.0159
128.486	4.1524		128.486	4.224		128.485	4.2336		128.486	4.2627		128.478	4.3002		24.2086	4.0153
128.599	4.153		128.599	4.2246		128.599	4.2345		128.599	4.2633					24.3218	4.0147
128.712	4.1536		128.712	4.2252		128.712	4.2351		128.712	4.2643		0	4.2819		24.4349	4.0138
128.825	4.1542		128.825	4.2258		128.825	4.2358		128.825	4.2649		0.11308	4.2726		24.5481	4.0132
128.938	4.1548		128.938	4.2265		128.938	4.2367		128.938	4.2655		0.22625	4.2674		24.6611	4.0125
129.051	4.1555		129.052	4.2274		129.051	4.2373		129.052	4.2664		0.33933	4.264		24.7743	4.0119
129.164	4.1561		129.165	4.228		129.164	4.2382		129.165	4.2671		0.4524	4.2609		24.8874	4.0113
129.277	4.1567		129.278	4.2289		129.277	4.2389		129.278	4.2677		0.56558	4.2578		25.0006	4.0107
129.39	4.1573		129.391	4.2296		129.39	4.2395		129.391	4.2686		0.67865	4.2553		25.1137	4.0101
129.503	4.1586		129.504	4.2305		129.503	4.2401		129.504	4.2695		0.79173	4.2531		25.2268	4.0094
129.617	4.1592		129.617	4.2311		129.616	4.241		129.617	4.2702		0.9049	4.2506		25.34	4.0088
129.73	4.1598		129.73	4.2317		129.73	4.2416		129.73	4.2711		1.01798	4.2488		25.4531	4.0079
129.843	4.1604		129.843	4.2323		129.843	4.2423		129.843	4.2717		1.13115	4.2472		25.5663	4.0073
129.956	4.161		129.956	4.233		129.956	4.2429		129.956	4.2723		1.24423	4.2454		25.6793	4.0066
130.069	4.1617		130.069	4.2336		130.069	4.2438		130.069	4.2733		1.35731	4.2435		25.7925	4.006
130.182	4.1623		130.182	4.2345		130.182	4.2447		130.182	4.2739		1.47048	4.242		25.9057	4.0054
130.295	4.1632		130.295	4.2351		130.295	4.2454		130.295	4.2748		1.58356	4.2407		26.0188	4.0045
130.408	4.1638		130.409	4.2358		130.408	4.2463		130.409	4.2754		1.69663	4.2392		26.1319	4.0039
130.521	4.1644		130.522	4.237		130.521	4.2469		130.522	4.2764		1.80971	4.2379		26.245	4.0032
130.634	4.1651		130.635	4.2376		130.634	4.2475		130.635	4.2773		1.92279	4.2364		26.3582	4.0026
130.747	4.166		130.748	4.2382		130.747	4.2482		130.748	4.2779		2.03587	4.2351		26.4713	4.002
130.86	4.1666		130.861	4.2389		130.86	4.2491		130.861	4.2785		2.14894	4.2339		26.5844	4.0014
130.974	4.1675		130.974	4.2395		130.973	4.2497		130.974	4.2795		2.26212	4.233		26.6975	4.0008
131.087	4.1682		131.087	4.2404		131.087	4.2503		131.087	4.2801		2.37519	4.2317		26.8107	3.9998
131.2	4.1688		131.2	4.241		131.2	4.2513		131.2	4.281		2.48827	4.2308		26.9239	3.9992
131.313	4.1694		131.313	4.2416		131.313	4.2519		131.313	4.2816		2.60135	4.2296		27.0369	3.9986
131.426	4.17		131.426	4.2426		131.426	4.2528		131.426	4.2823		2.71452	4.2283		27.1501	3.998
131.539	4.1706		131.54	4.2432		131.539	4.2534		131.54	4.2832		2.8276	4.2274		27.2632	3.9973
131.652	4.1716		131.653	4.2438		131.652	4.2544		131.653	4.2841		2.94077	4.2261		27.3763	3.9967
131.765	4.1722		131.766	4.2447		131.765	4.255		131.766	4.2847		3.05385	4.2252		27.4894	3.9961
131.878	4.1728		131.879	4.2454		131.878	4.2559		131.879	4.2857		3.16692	4.2243		27.6026	3.9955
131.991	4.1737		131.992	4.246		131.991	4.2565		131.992	4.2863		3.28	4.2234		27.7157	3.9949
132.105	4.1744		132.105	4.2469		132.104	4.2571		132.105	4.2869		3.39317	4.2224		27.8288	3.9942
132.218	4.175		132.218	4.2475		132.218	4.2578		132.218	4.2878		3.50625	4.2215		27.9419	3.9936
132.331	4.1756		132.331	4.2485		132.331	4.2584		132.331	4.2885		3.61933	4.2203		28.055	3.993
132.444	4.1762		132.444	4.2491		132.444	4.2593		132.444	4.2894		3.7324	4.2193		28.1682	3.9921
132.557	4.1768		132.557	4.2497		132.557	4.2602		132.557	4.29		3.84548	4.2187		28.2812	3.9915
132.67	4.1778		132.67	4.2503		132.67	4.2612		132.67	4.2906		3.95856	4.2178		28.3944	3.9908
132.783	4.1784		132.783	4.2513		132.783	4.2618		132.783	4.2919		4.07173	4.2168		28.5075	3.9902
132.896	4.179		132.897	4.2519		132.896	4.2624		132.897	4.2925		4.18481	4.2159		28.6206	3.9896
133.009	4.1796		133.01	4.2528		133.009	4.2633		133.01	4.2934		4.29788	4.215		28.7338	3.989
133.122	4.1803		133.123	4.2534		133.122	4.264		133.123	4.294		4.41096	4.2144		28.8468	3.9884
133.235	4.1809		133.236	4.2544		133.235	4.2646		133.236	4.2947		4.52413	4.2134		28.9599	3.988
133.348	4.1818		133.349	4.255		133.348	4.2652		133.349	4.2956		4.63721	4.2122		29.073	3.9871
133.462	4.1824		133.462	4.2556		133.461	4.2661		133.462	4.2962		4.75029	4.2116		29.1862	3.9868
133.575	4.183		133.575	4.2565		133.575	4.2668		133.575	4.2971		4.86337	4.2106		29.2992	3.9862
133.688	4.1837		133.688	4.2571		133.688	4.2674		133.688	4.2978		4.97654	4.2097		29.4124	3.9856
133.801	4.1843		133.801	4.2578		133.801	4.2686		133.801	4.2984		5.08962	4.2091		29.5255	3.9849
133.914	4.1849		133.914	4.2584		133.914	4.2692		133.914	4.2996		5.20269	4.2082		29.6386	3.984
134.027	4.1858		134.028	4.2593		134.027	4.2699		134.005	4.3002		5.31577	4.2072		29.7517	3.9834
134.14	4.1861		134.141	4.2602		134.14	4.2708					5.42885	4.2066		29.8649	3.9828
134.253	4.1868		134.254	4.2609		134.253	4.2714		0	4.2792		5.54192	4.2057		29.978	3.9822
134.366	4.1874		134.367	4.2618		134.366	4.272		0.11298	4.2723		5.655	4.2047		30.0911	3.9815
134.479	4.188		134.48	4.2624		134.479	4.2726		0.22606	4.2686		5.76808	4.2038		30.2042	3.9809
134.593	4.1886		134.593	4.263		134.592	4.2736		0.33923	4.2655		5.88115	4.2029		30.3173	3.9806
134.706	4.1896		134.706	4.264		134.705	4.2742		0.45221	4.2627		5.99423	4.2023		30.4305	3.98
134.819	4.1902		134.819	4.2646		134.819	4.2751		0.56529	4.2606		6.10731	4.2013		30.5436	3.9794
134.932	4.1908		134.932	4.2652		134.932	4.2761		0.67846	4.2581		6.22048	4.2007		30.6567	3.9787
135.045	4.1914		135.045	4.2661		135.045	4.2767		0.79154	4.2562		6.33356	4.1998		30.7699	3.9781
135.158	4.192		135.158	4.2668		135.158	4.2776		0.90462	4.2544		6.44663	4.1992		30.883	3.9775
135.271	4.1923		135.272	4.2674		135.271	4.2782		1.0176	4.2528		6.55981	4.1982		30.9961	3.9766
135.384	4.193		135.385	4.2683		135.384	4.2792		1.13077	4.2509		6.67288	4.1976		31.1092	3.9763
135.497	4.1936		135.498	4.2692		135.497	4.2798		1.24385	4.2494		6.78596	4.1964		31.2223	3.9756
135.61	4.1942		135.611	4.2699		135.61	4.2804		1.35692	4.2478		6.89904	4.1958		31.3355	3.975
135.723	4.1945		135.724	4.2705		135.723	4.281		1.4699	4.2466		7.01212	4.1948		31.4486	3.9744
135.836	4.1951		135.837	4.2714		135.836	4.2819		1.58298	4.2454		7.12519	4.1942		31.5617	3.9738
135.95	4.1958		135.95	4.272		135.95	4.2826		1.69606	4.2438		7.23827	4.1933		31.6748	3.9732
136.063	4.1961		136.063	4.2726		136.063	4.2832		1.80904	4.2426		7.35135	4.1927		31.788	3.9725
136.176	4.1967		136.176	4.2736		136.176	4.2844		1.92212	4.2413		7.46442	4.1917		31.9011	3.9722
136.289	4.1976		136.289	4.2742		136.289	4.285		2.03519	4.2404		7.5775	4.1911		32.0142	3.9716
136.402	4.1979		136.402	4.2748		136.402	4.2857		2.14827	4.2392		7.69058	4.1902		32.1273	3.971
136.515	4.1985		136.515	4.2761		136.515	4.2866		2.26135	4.2382		7.80365	4.1892		32.2404	3.9704
136.628	4.1989		136.629	4.2767		136.628	4.2872		2.37442	4.237		7.91673	4.1883		32.3535	3.9698
136.741	4.1995		136.742	4.2773		136.741	4.2881		2.4875	4.2358		8.02981	4.1877		32.4666	3.9691
136.854	4.2001		136.855	4.2782		136.854	4.2888		2.60058	4.2348		8.14298	4.1868		32.5797	3.9685
136.967	4.2004		136.968	4.2788		136.967	4.2894		2.71365	4.2339		8.25606	4.1861		32.6928	3.9679
137.08	4.201		137.081	4.2795		137.08	4.2903		2.82673	4.233		8.36913	4.1852		32.806	3.9673
137.194	4.2016		137.194	4.2804		137.193	4.2909		2.93971	4.232		8.48221	4.1846		32.919	3.967
137.307	4.2023		137.307	4.281		137.307	4.2922		3.05279	4.2311		8.59538	4.1837		33.0322	3.9663
137.42	4.2026		137.42	4.2816		137.42	4.2928		3.16587	4.2302		8.70846	4.183		33.1453	3.9657
137.533	4.2032		137.533	4.2826		137.533	4.2934		3.27894	4.2292		8.82144	4.1821		33.2585	3.9651
137.646	4.2038		137.646	4.2832		137.646	4.294		3.39202	4.2283		8.93452	4.1812		33.3715	3.9645
137.759	4.2044		137.76	4.2841		137.759	4.295		3.5051	4.2274		9.0476	4.1806		33.4847	3.9642
137.872	4.2054		137.873	4.285		137.872	4.2956		3.61817	4.2265		9.16067	4.1796		33.5979	3.9636
137.985	4.2057		137.986	4.2857		137.985	4.2965		3.73125	4.2258		9.27375	4.179		33.711	3.9629
138.098	4.2063		138.099	4.2863		138.098	4.2971		3.84423	4.2249		9.38683	4.1781		33.8241	3.9623
138.211	4.2069		138.212	4.2872		138.211	4.2978		3.95731	4.224		9.4999	4.1775		33.9372	3.962
138.324	4.2075		138.325	4.2878		138.324	4.2987		4.07038	4.223		9.61298	4.1768		34.0504	3.9614
138.438	4.2082		138.438	4.2885		138.437	4.2996		4.18337	4.2224		9.72606	4.1759		34.1635	3.9605
138.551	4.2088		138.551	4.2894		138.505	4.3002		4.29644	4.2215		9.83913	4.1753		34.2766	3.9598
138.664	4.2094		138.664	4.29					4.40942	4.2203		9.95221	4.1744		34.3897	3.9595
138.777	4.21		138.777	4.2906		0	4.2773		4.5225	4.2196		10.0653	4.1734		34.5029	3.9589
138.89	4.2106		138.89	4.2919		0.11231	4.2692		4.63548	4.2187		10.1784	4.1725		34.616	3.9583
139.003	4.2113		139.003	4.2925		0.22548	4.2652		4.74856	4.2181		10.2914	4.1719		34.7291	3.958
139.116	4.2119		139.117	4.2931		0.33856	4.2621		4.86163	4.2171		10.4044	4.1713		34.8422	3.9574
139.229	4.2125		139.23	4.294		0.45173	4.259		4.97462	4.2165		10.5175	4.1703		34.9554	3.9567
139.342	4.2134		139.343	4.2947		0.56481	4.2565		5.0876	4.2156		10.6306	4.1697		35.0686	3.9561
139.455	4.214		139.456	4.2953		0.67798	4.2544		5.20067	4.215		10.7437	4.1691		35.1816	3.9558
139.568	4.2147		139.569	4.2962		0.79106	4.2522		5.31375	4.214		10.8567	4.1682		35.2948	3.9552
139.682	4.2153		139.682	4.2968		0.90423	4.25		5.42683	4.2134		10.9699	4.1675		35.4079	3.9546
139.795	4.2159		139.795	4.2978		1.01731	4.2485		5.53981	4.2122		11.083	4.1666		35.5211	3.9543
139.908	4.2165		139.908	4.2984		1.13048	4.2466		5.65288	4.2116		11.1961	4.166		35.6341	3.9536
140.021	4.2171		140.021	4.299		1.24356	4.2451		5.76596	4.2106		11.3091	4.1651		35.7472	3.9533
140.134	4.2178		140.134	4.3002		1.35673	4.2432		5.87894	4.21		11.4222	4.1641		35.8604	3.9524
140.247	4.2184					1.46981	4.242		5.99202	4.2091		11.5353	4.1635		35.9735	3.9518
140.36	4.219		0	4.2751		1.58288	4.2404		6.1051	4.2085		11.6485	4.1626		36.0866	3.9512
140.473	4.2196		0.1124	4.268		1.69606	4.2392		6.21808	4.2078		11.7615	4.162		36.1997	3.9508
140.586	4.2203		0.22558	4.2643		1.80913	4.2376		6.33115	4.2069		11.8747	4.1613		36.3129	3.9502
140.699	4.2212		0.33865	4.2612		1.92231	4.2364		6.44423	4.2063		11.9878	4.1604		36.4259	3.9496
140.812	4.2218		0.45173	4.2581		2.03538	4.2351		6.55721	4.2051		12.1009	4.1598		36.539	3.9493
140.926	4.2224		0.5649	4.2559		2.14856	4.2339		6.67029	4.2041		12.2139	4.1592		36.6521	3.9487
141.039	4.223		0.67798	4.2537		2.26163	4.233		6.78337	4.2035		12.3271	4.1586		36.7653	3.9481
141.152	4.224		0.79115	4.2513		2.37481	4.2317		6.89644	4.2029		12.4402	4.1573		36.8784	3.9477
141.265	4.2246		0.90423	4.2494		2.48788	4.2308		7.00952	4.202		12.5533	4.1567		36.9914	3.9471
141.378	4.2252		1.0174	4.2478		2.60106	4.2296		7.1226	4.2013		12.6664	4.1561		37.1046	3.9468
141.491	4.2258		1.13048	4.246		2.71413	4.2283		7.23558	4.2004		12.7795	4.1551		37.2177	3.9462
141.604	4.2265		1.24365	4.2441		2.82721	4.2274		7.34865	4.1998		12.8926	4.1545		37.3309	3.9456
141.717	4.2271		1.35673	4.2426		2.94038	4.2265		7.46173	4.1992		13.0057	4.1539		37.4439	3.945
141.83	4.2277		1.4699	4.2413		3.05346	4.2255		7.57481	4.1982		13.1189	4.153		37.557	3.9443
141.943	4.2283		1.58298	4.2398		3.16663	4.2246		7.68779	4.1976		13.2319	4.1524		37.6702	3.944
142.056	4.2292		1.69606	4.2385		3.27971	4.2237		7.80087	4.1964		13.345	4.1517		37.7833	3.9434
142.17	4.2299		1.80923	4.2373		3.39288	4.2227		7.91394	4.1958		13.4581	4.1508		37.8963	3.9428
142.283	4.2305		1.92231	4.2358		3.50596	4.2218		8.02702	4.1951		13.5711	4.1499		38.0095	3.9425
142.396	4.2314		2.03548	4.2345		3.61913	4.2206		8.14019	4.1942		13.6842	4.1493		38.1226	3.9419
142.509	4.232		2.14856	4.2333		3.73221	4.2196		8.25327	4.1936		13.7974	4.1483		38.2357	3.9415
142.622	4.2327		2.26173	4.2323		3.84538	4.2187		8.36625	4.1927		13.9105	4.1477		38.3488	3.9409
142.735	4.2333		2.37481	4.2311		3.95846	4.2181		8.47933	4.192		14.0236	4.1471		38.4619	3.9403
142.848	4.2339		2.48798	4.2302		4.07154	4.2171		8.59231	4.1914		14.1366	4.1462		38.5751	3.94
142.961	4.2345		2.60106	4.2292		4.18471	4.2162		8.70538	4.1905		14.2498	4.1455		38.6882	3.9394
143.074	4.2351		2.71423	4.228		4.29779	4.2156		8.81846	4.1899		14.3629	4.1449		38.8013	3.9391
143.187	4.2358		2.82731	4.2268		4.41096	4.2147		8.93154	4.1889		14.476	4.1443		38.9144	3.9388
143.3	4.2367		2.94048	4.2258		4.52404	4.2137		9.04462	4.188		14.5891	4.1434		39.0276	3.9381
143.413	4.2376		3.05356	4.2249		4.63721	4.2128		9.1576	4.1874		14.7022	4.1427		39.1407	3.9372
143.527	4.2382		3.16673	4.224		4.75029	4.2119		9.27067	4.1865		14.8153	4.1418		39.2538	3.9369
143.64	4.2389		3.27981	4.223		4.86346	4.2113		9.38375	4.1858		14.9284	4.1412		39.3669	3.9363
143.753	4.2395		3.39288	4.2221		4.97654	4.2103		9.49683	4.1852		15.0414	4.1406		39.4801	3.9357
143.866	4.2401		3.50606	4.2215		5.08971	4.2097		9.60981	4.1846		15.1545	4.14		39.5932	3.9353
143.979	4.2407		3.61913	4.2203		5.20279	4.2088		9.72298	4.1837		15.2677	4.139		39.7064	3.935
144.092	4.2416		3.73231	4.2193		5.31587	4.2078		9.83596	4.183		15.3808	4.1384		39.8194	3.9344
144.205	4.2423		3.84538	4.2184		5.42894	4.2072		9.94904	4.1821		15.4939	4.1378		39.9325	3.9338
144.318	4.2429		3.95856	4.2175		5.54202	4.2063		10.0621	4.1812		15.6069	4.1372		40.0457	3.9335
144.431	4.2435		4.07163	4.2168		5.65519	4.2057		10.1751	4.1806		15.72	4.1365		40.1587	3.9332
144.544	4.2441		4.18481	4.2159		5.76827	4.2044		10.2882	4.1796		15.8331	4.1356		40.2719	3.9326
144.657	4.2451		4.29788	4.215		5.88144	4.2038		10.4011	4.179		15.9461	4.135		40.385	3.9319
144.771	4.246		4.41106	4.2144		5.99452	4.2029		10.5142	4.1784		16.0593	4.1341		40.4982	3.9316
144.884	4.2466		4.52413	4.2134		6.10769	4.2023		10.6273	4.1775		16.1724	4.1334		40.6112	3.931
144.997	4.2472		4.63721	4.2122		6.22077	4.2016		10.7404	4.1768		16.2855	4.1328		40.7244	3.9307
145.11	4.2478		4.75038	4.2116		6.33394	4.2007		10.8535	4.1762		16.3986	4.1322		40.8375	3.9304
145.223	4.2485		4.86346	4.2106		6.44702	4.2001		10.9664	4.1753		16.5117	4.1316		40.9507	3.9298
145.336	4.2491		4.97663	4.21		6.56019	4.1992		11.0795	4.1747		16.6248	4.131		41.0637	3.9291
145.449	4.2497		5.08971	4.2091		6.67327	4.1985		11.1926	4.1741		16.7379	4.1303		41.1769	3.9285
145.562	4.2506		5.20288	4.2082		6.78644	4.1976		11.3057	4.1731		16.851	4.1297		41.2901	3.9282
145.675	4.2513		5.31596	4.2075		6.89952	4.1967		11.4187	4.1722		16.964	4.1291		41.4032	3.9276
145.788	4.2519		5.42913	4.2069		7.01269	4.1958		11.5318	4.1716		17.0771	4.1285		41.5164	3.9273
145.902	4.2528		5.54221	4.206		7.12577	4.1951		11.6447	4.171		17.1902	4.1279		41.6294	3.927
146.015	4.2534		5.65529	4.2047		7.23894	4.1942		11.7578	4.17		17.3033	4.1269		41.7425	3.9264
146.128	4.254		5.76846	4.2041		7.35202	4.1936		11.8709	4.1694		17.4164	4.126		41.8556	3.9257
146.241	4.255		5.88154	4.2032		7.4651	4.193		11.984	4.1688		17.5294	4.1254		41.9688	3.9254
146.354	4.2556		5.99471	4.2026		7.57827	4.192		12.097	4.1682		17.6426	4.1248		42.0818	3.9248
146.467	4.2562		6.10779	4.202		7.69135	4.1914		12.2101	4.1672		17.7557	4.1241		42.195	3.9245
146.58	4.2568		6.22096	4.201		7.80452	4.1905		12.3232	4.1666		17.8687	4.1235		42.3082	3.9242
146.693	4.2575		6.33404	4.2004		7.9176	4.1899		12.4362	4.166		17.9818	4.1229		42.4213	3.9236
146.806	4.2584		6.44721	4.1995		8.03067	4.1889		12.5494	4.1648		18.0949	4.1223		42.5343	3.9233
146.919	4.259		6.56029	4.1989		8.14375	4.188		12.6625	4.1641		18.208	4.1214		42.6475	3.9226
147.032	4.2596		6.67346	4.1979		8.25692	4.1874		12.7756	4.1635		18.3211	4.1207		42.7606	3.9223
147.145	4.2606		6.78654	4.197		8.37	4.1865		12.8887	4.1626		18.4341	4.1201		42.8738	3.922
147.259	4.2612		6.89971	4.1961		8.48317	4.1858		13.0017	4.162		18.5472	4.1195		42.9869	3.9211
147.372	4.2618		7.01279	4.1954		8.59625	4.1852		13.1148	4.1613		18.6603	4.1189		43.1	3.9208
147.485	4.2627		7.12596	4.1948		8.70942	4.1843		13.2279	4.1604		18.7735	4.1176		43.2132	3.9202
147.598	4.2633		7.23904	4.1939		8.8225	4.1837		13.3409	4.1598		18.8864	4.117		43.3263	3.9198
147.711	4.264		7.35221	4.1933		8.93567	4.183		13.4539	4.1592		18.9996	4.1164		43.4394	3.9192
147.824	4.2646		7.46529	4.1923		9.04875	4.1821		13.567	4.1586		19.1126	4.1158		43.5526	3.9192
147.937	4.2652		7.57837	4.1917		9.16183	4.1812		13.6801	4.1576		19.2257	4.1152		43.6657	3.9186
148.05	4.2658		7.69154	4.1911		9.275	4.1806		13.7932	4.1567		19.3389	4.1142		43.7788	3.9183
148.163	4.2668		7.80462	4.1902		9.38808	4.1796		13.9062	4.1561		19.4519	4.1136		43.8919	3.9177
148.276	4.2674		7.91779	4.1892		9.50115	4.179		14.0193	4.1555		19.565	4.113		44.0051	3.9174
148.39	4.2683		8.03087	4.1883		9.61433	4.1784		14.1325	4.1545		19.6782	4.1124		44.1182	3.9167
148.503	4.2689		8.14404	4.1877		9.7274	4.1775		14.2455	4.1539		19.7913	4.1114		44.2313	3.9164
148.616	4.2695		8.25712	4.1871		9.84048	4.1768		14.3586	4.1533		19.9043	4.1105		44.3445	3.9161
148.729	4.2705		8.37029	4.1861		9.95365	4.1762		14.4716	4.1527		20.0175	4.1099		44.4576	3.9155
148.842	4.2711		8.48337	4.1855		10.0667	4.1753		14.5847	4.152		20.1306	4.109		44.5707	3.9152
148.955	4.2717		8.59644	4.1849		10.1799	4.1747		14.6977	4.1511		20.2436	4.1083		44.6838	3.9146
149.068	4.2723		8.70962	4.184		10.293	4.1741		14.8109	4.1505		20.3567	4.1077		44.7969	3.9143
149.181	4.273		8.82269	4.1834		10.4062	4.1728		14.9238	4.1496		20.4699	4.1071		44.9101	3.914
149.294	4.2739		8.93587	4.1824		10.5192	4.1722		15.0369	4.1489		20.583	4.1065		45.0233	3.9133
149.407	4.2745		9.04894	4.1818		10.6323	4.1716		15.15	4.1483		20.6961	4.1055		45.1364	3.9127
149.52	4.2751		9.16212	4.1809		10.7454	4.1706		15.2631	4.1474		20.8092	4.1049		45.2495	3.9124
149.633	4.2761		9.27519	4.1799		10.8586	4.17		15.3762	4.1468		20.9223	4.1043		45.3626	3.9121
149.747	4.2767		9.38837	4.1793		10.9716	4.1694		15.4891	4.1462		21.0354	4.1037		45.4758	3.9115
149.86	4.2773		9.50144	4.1787		11.0848	4.1688		15.6022	4.1455		21.1485	4.1024		45.5889	3.9112
149.973	4.2782		9.61462	4.1778		11.1979	4.1679		15.7153	4.1446		21.2615	4.1018		45.7019	3.9109
150.086	4.2788		9.72769	4.1772		11.311	4.1672		15.8284	4.144		21.3747	4.1012		45.8151	3.9102
150.199	4.2795		9.84077	4.1765		11.4241	4.1666		15.9414	4.1434		21.4878	4.1003		45.9282	3.9099
150.312	4.2804		9.95394	4.1756		11.5372	4.1654		16.0545	4.1427		21.6009	4.0997		46.0414	3.9096
150.425	4.281		10.067	4.175		11.6504	4.1648		16.1676	4.1418		21.714	4.099		46.1544	3.9093
150.538	4.2816		10.1802	4.1744		11.7635	4.1641		16.2806	4.1412		21.8271	4.0984		46.2675	3.9087
150.651	4.2823		10.2933	4.1731		11.8766	4.1632		16.3936	4.1406		21.9403	4.0975		46.3806	3.9084
150.764	4.2829		10.4064	4.1725		11.9897	4.1626		16.5066	4.14		22.0535	4.0969		46.4937	3.9081
150.877	4.2841		10.5195	4.1719		12.1029	4.162		16.6198	4.1393		22.1665	4.0962		46.6068	3.9078
150.991	4.2847		10.6327	4.171		12.216	4.161		16.7328	4.1384		22.2796	4.0956		46.7199	3.9071
151.104	4.2854		10.7458	4.1703		12.3291	4.1604		16.8458	4.1378		22.3927	4.0947		46.833	3.9068
151.217	4.286		10.8589	4.1697		12.4423	4.1598		16.9589	4.1372		22.5058	4.0938		46.9461	3.9065
151.33	4.2866		10.972	4.1691		12.5554	4.1592		17.0719	4.1365		22.6189	4.0931		47.0591	3.9056
151.443	4.2875		11.0852	4.1682		12.6686	4.1582		17.185	4.1359		22.7319	4.0925		47.1722	3.9053
151.556	4.2881		11.1983	4.1675		12.7816	4.1573		17.2981	4.1353		22.8451	4.0919		47.2854	3.905
151.669	4.2888		11.3114	4.1669		12.8948	4.1567		17.4111	4.1347		22.9582	4.0913		47.3985	3.9043
151.782	4.2894		11.4245	4.166		13.0079	4.1561		17.5242	4.1338		23.0712	4.0904		47.5115	3.904
151.895	4.2903		11.5377	4.1651		13.1211	4.1551		17.6373	4.1334		23.1843	4.0897		47.6246	3.9037
152.008	4.2909		11.6508	4.1644		13.2342	4.1545		17.7504	4.1325		23.2974	4.0891		47.7377	3.9034
152.121	4.2919		11.7638	4.1635		13.3473	4.1539		17.8635	4.1319		23.4105	4.0885		47.8508	3.9031
152.235	4.2925		11.877	4.1629		13.4605	4.153		17.9764	4.1313		23.5236	4.0879		47.9639	3.9028
152.348	4.2931		11.9902	4.1623		13.5736	4.1524		18.0895	4.131		23.6367	4.0866		48.0769	3.9022
152.461	4.294		12.1033	4.1617		13.6867	4.1517		18.2026	4.13		23.7498	4.086		48.1901	3.9019
152.574	4.2947		12.2164	4.1607		13.7999	4.1511		18.3157	4.1294		23.8628	4.0854		48.3032	3.9015
152.687	4.2953		12.3295	4.1601		13.913	4.1505		18.4288	4.1291		23.976	4.0848		48.4162	3.9012
152.8	4.2959		12.4427	4.1595		14.0261	4.1493		18.5419	4.1285		24.089	4.0842		48.5293	3.9006
152.913	4.2968		12.5559	4.1589		14.1392	4.1486		18.6549	4.1279		24.2021	4.0835		48.6424	3.9003
153.026	4.2974		12.6689	4.1576		14.2523	4.148		18.768	4.1269		24.3152	4.0829		48.7555	3.9
153.139	4.2981		12.7821	4.157		14.3655	4.1474		18.8811	4.126		24.4283	4.0823		48.8686	3.8997
153.252	4.2987		12.8952	4.1564		14.4787	4.1468		18.9941	4.1254		24.5414	4.0814		48.9816	3.8994
153.365	4.2999		13.0084	4.1558		14.5917	4.1462		19.1072	4.1248		24.6544	4.0807		49.0947	3.8988
153.418	4.3002		13.1214	4.1548		14.7049	4.1452		19.2202	4.1241		24.7675	4.0801		49.2078	3.8984
			13.2346	4.1542		14.818	4.1446		19.3333	4.1235		24.8805	4.0795		49.3209	3.8978
0	4.2767		13.3478	4.1536		14.9312	4.144		19.4463	4.1229		24.9935	4.0786		49.434	3.8975
0.11308	4.2702		13.4609	4.153		15.0442	4.1434		19.5594	4.1223		25.1066	4.078		49.547	3.8972
0.22625	4.2664		13.574	4.152		15.1574	4.1427		19.6725	4.1214		25.2197	4.0773		49.6601	3.8969
0.33933	4.2633		13.6871	4.1514		15.2705	4.1418		19.7856	4.1207		25.3327	4.0767		49.7732	3.8966
0.4525	4.2606		13.8003	4.1508		15.3836	4.1412		19.8986	4.1201		25.4458	4.0761		49.8862	3.896
0.56558	4.2581		13.9134	4.1499		15.4967	4.1406		20.0116	4.1195		25.5589	4.0755		49.9993	3.8957
0.67875	4.2559		14.0265	4.1493		15.6098	4.14		20.1247	4.1189		25.672	4.0749		50.1125	3.8953
0.79183	4.2537		14.1397	4.1486		15.723	4.1393		20.2378	4.1176		25.7852	4.0742		50.2256	3.895
0.905	4.2516		14.2528	4.1477		15.8361	4.1387		20.3509	4.117		25.8982	4.0736		50.3387	3.8947
1.01808	4.2497		14.3659	4.1471		15.9491	4.1381		20.4639	4.1164		26.0113	4.073		50.4517	3.8944
1.13125	4.2482		14.479	4.1465		16.0623	4.1375		20.5768	4.1158		26.1243	4.0724		50.5648	3.8941
1.24433	4.2466		14.5922	4.1458		16.1754	4.1369		20.6899	4.1152		26.2375	4.0718		50.6779	3.8938
1.3575	4.2451		14.7053	4.1452		16.2885	4.1362		20.803	4.1142		26.3506	4.0708		50.791	3.8935
1.47058	4.2432		14.8185	4.1446		16.4016	4.1356		20.9161	4.1136		26.4637	4.0702		50.904	3.8929
1.58365	4.242		14.9315	4.144		16.5147	4.1353		21.029	4.113		26.5767	4.0696		51.0171	3.8926
1.69683	4.2407		15.0447	4.1434		16.6279	4.1347		21.1421	4.1124		26.6898	4.069		51.1302	3.8922
1.8099	4.2395		15.1579	4.1424		16.741	4.1338		21.2551	4.1117		26.8029	4.0683		51.2433	3.8919
1.92308	4.2382		15.271	4.1418		16.854	4.1331		21.3682	4.1105		26.916	4.0677		51.3563	3.8916
2.03615	4.237		15.3841	4.1412		16.9671	4.1325		21.4811	4.1099		27.029	4.0671		51.4694	3.8913
2.14933	4.2354		15.4972	4.1406		17.0803	4.1319		21.5943	4.1093		27.1421	4.0665		51.5826	3.891
2.2624	4.2342		15.6104	4.14		17.1934	4.1313		21.7073	4.1086		27.2553	4.0659		51.6957	3.8907
2.37558	4.2333		15.7235	4.1393		17.3065	4.1307		21.8204	4.1077		27.3684	4.0656		51.8088	3.8904
2.48865	4.2323		15.8366	4.1387		17.4196	4.13		21.9335	4.1071		27.4814	4.0646		51.9218	3.8895
2.60183	4.2311		15.9498	4.1381		17.5328	4.1294		22.0464	4.1065		27.5945	4.0643		52.0349	3.8891
2.7149	4.2302		16.0629	4.1375		17.6459	4.1288		22.1595	4.1059		27.7077	4.0637		52.148	3.8888
2.82808	4.2292		16.1761	4.1369		17.7589	4.1282		22.2725	4.1052		27.8208	4.0628		52.2611	3.8885
2.94115	4.228		16.2891	4.1365		17.8721	4.1276		22.3857	4.1046		27.9338	4.0621		52.3741	3.8882
3.05423	4.2271		16.4023	4.1359		17.9852	4.1269		22.4987	4.1037		28.047	4.0615		52.4872	3.8879
3.1674	4.2258		16.5154	4.1353		18.0984	4.126		22.6117	4.1031		28.1601	4.0609		52.6003	3.8876
3.28048	4.2249		16.6286	4.1347		18.2114	4.1254		22.7247	4.1021		28.2733	4.0603		52.7134	3.8873
3.39365	4.2243		16.7417	4.1338		18.3246	4.1248		22.8378	4.1015		28.3864	4.06		52.8264	3.887
3.50673	4.2234		16.8548	4.1331		18.4377	4.1241		22.9508	4.1009		28.4995	4.0593		52.9395	3.8867
3.6199	4.2224		16.968	4.1325		18.5508	4.1232		23.0638	4.1		28.6126	4.0587		53.0527	3.8864
3.73298	4.2215		17.0811	4.1319		18.6639	4.1226		23.1769	4.0993		28.7257	4.0581		53.1658	3.886
3.84615	4.2203		17.1942	4.1316		18.7769	4.122		23.29	4.0987		28.8388	4.0575		53.2788	3.8857
3.95923	4.2193		17.3073	4.131		18.8901	4.1214		23.403	4.0981		28.9518	4.0572		53.3919	3.8854
[truncated: 1,218 more rows]

## Sheet: Figure 4i
0.1C			0.2C			0.5C			1C			1.5C
[truncated: 4,506 more rows]

## Sheet: Figure 4j
Cycle number	Capacity (mAh/cm2)	Coulombic efficiency (%)
[truncated: 50 more rows]

[truncated: 38 more sheets: Figure S1a, Figure S1b, Figure S5c, Figure S6b, Figure S7, Figure S8a, Figure S8b, Figure S9a, Figure S9b, Figure S10a, Figure S10b, Figure S10c, Figure S11a, Figure S11b, Figure S11f, Figure S11g, Figure S12a, Figure S13a, Figure S13b, FigureS14 …]
